# Supplementary material for: 5-Propyl-6-(p-tolyl­sulfan­yl)pyrimidine-2,4(1H,3H)-dione
Source: Acta Crystallogr Sect E Struct Rep Online. 2014 Jan 22;70(Pt 2):o179–80. doi: 10.1107/S1600536814000749 (PMC3998333; doi:10.1107/S1600536814000749)
Supplement: Supplementary file 1 [file e-70-0o179-sup1.cif]

##############################################################################
#                                                                            #
# This CIF contains the data in a paper accepted for publication in          #
# Acta Crystallographica Section E. It conforms to the requirements of       #
# Notes for Authors for Acta Crystallographica Section E, and has been       #
# peer reviewed under the auspices of the IUCr Commission on Journals.       #
#                                                                            #
# Full details of the Crystallographic Information File format               #
# are given in the paper "The Crystallographic Information File (CIF):       #
# a New Standard Archive File for Crystallography" by S. R. Hall, F. H.      #
# Allen and I. D. Brown [Acta Cryst. (1991), A47, 655-685].                  #
#                                                                            #
# The current version of the core CIF dictionary is obtainable from          #
# ftp://ftp.iucr.org/pub/cif_core.dic.                                       #
#                                                                            #
# Software is freely available for graphical display of the structure(s)     #
# in this CIF. For information consult the CIF software page                 #
# http://www.iucr.org/resources/cif/software.                                #
#                                                                            #
# This file may be used for bona fide research purposes within the           #
# scientific community so long as proper attribution is given to the journal # 
# article from which it was obtained.                                        #
#                                                                            #
##############################################################################
data_global
_audit_creation_method     'form.cif (version 2.0)'
_journal_data_validation_number     ?
_journal_date_recd_electronic     2014-01-09
_journal_date_accepted     2014-01-11
_journal_name_full     'Acta Crystallographica, Section E'
_journal_year     2014
_journal_volume     70
_journal_issue      2
_journal_page_first     o179
_journal_page_last     o180
_journal_paper_category     QO
_journal_paper_doi     10.1107/S1600536814000749
_journal_coeditor_code     SJ5382
_publ_contact_author_name     'Prof. Fun Hoong-Kun'
_publ_contact_author_address
;
     Department of Pharmaceutical Chemistry,
     College of Pharmacy,
     King Saud University,
     PO Box 2457, Riaydh 11451,
     Saudi Arabia
;
_publ_contact_author_email     'hfun.c@ksu.edu.sa'
_publ_contact_author_fax     '+966 146-76220'
_publ_contact_author_phone     '+966 146-77335'
_publ_section_title
;
5-Propyl-6-(<i>p</i>-tolylsulfanyl)pyrimidine-2,4(1<i>H</i>,3<i>H</i>)-dione
;
loop_
    _publ_author_name
    _publ_author_footnote
    _publ_author_address
    'Fatmah A. M. Al-Omary' ?
;    Department of Pharmaceutical Chemistry,
     College of Pharmacy,
     King Saud University,
     PO Box 2457, Riaydh 11451,
     Saudi Arabia
;
    'Hazem A. Ghabbour' ?
;    Department of Pharmaceutical Chemistry,
     College of Pharmacy,
     King Saud University,
     PO Box 2457, Riaydh 11451,
     Saudi Arabia
;
    'Ali A. El-Emam'
;
     Additonal correspondence author, e-mail: elemam5@hotmail.com.
;
;    Department of Pharmaceutical Chemistry,
     College of Pharmacy,
     King Saud University,
     PO Box 2457, Riaydh 11451,
     Saudi Arabia
;
    'Chidan Kumar, C. S.'
;
      Thomson Reuters ResearcherID: C-3194-2011.
;
;    X-ray Crystallography Unit,
     School of Physics,
     Universiti Sains Malaysia,
     11800 USM, Penang,
     Malaysia
;
    'Hoong-Kun Fun'
;
      Thomson Reuters ResearcherID: A-3561-2009.
;
;    Department of Pharmaceutical Chemistry,
     College of Pharmacy,
     King Saud University,
     PO Box 2457, Riaydh 11451,
     Saudi Arabia
;
data_I
_audit_creation_method     SHELXL-97
_database_code_depnum_ccdc_archive     'CCDC 981111'
_chemical_name_systematic
;
5-Propyl-6-(<i>p</i>-tolylsulfanyl)pyrimidine-2,4(1<i>H</i>,3<i>H</i>)-dione
;
_chemical_name_common     ?
_chemical_formula_moiety     'C14 H16 N2 O2 S'
_chemical_formula_sum     'C14 H16 N2 O2 S'
_chemical_formula_iupac     'C14 H16 N2 O2 S'
_chemical_formula_weight     276.35
_chemical_melting_point     ?
_symmetry_cell_setting     monoclinic
_symmetry_space_group_name_H-M     'P 21/c'
_symmetry_space_group_name_Hall     '-P 2ybc'
loop_
    _symmetry_equiv_pos_as_xyz
    'x, y, z'
    '-x, y+1/2, -z+1/2'
    '-x, -y, -z'
    'x, -y-1/2, z-1/2'
_cell_length_a     11.8356(3)
_cell_length_b     10.3040(2)
_cell_length_c     13.3999(3)
_cell_angle_alpha     90.00
_cell_angle_beta     119.850(2)
_cell_angle_gamma     90.00
_cell_volume     1417.37(6)
_cell_formula_units_Z     4
_cell_measurement_reflns_used     5622
_cell_measurement_theta_min     3.80
_cell_measurement_theta_max     69.54
_cell_measurement_temperature     293(2)
_exptl_crystal_description     'needle'
_exptl_crystal_colour     'colourless'
_exptl_crystal_size_max     0.82
_exptl_crystal_size_mid     0.71
_exptl_crystal_size_min     0.08
_exptl_crystal_density_diffrn     1.295
_exptl_crystal_density_meas     ?
_exptl_crystal_density_method     'not measured'
_exptl_crystal_F_000     584
_exptl_absorpt_coefficient_mu     2.030
_exptl_absorpt_correction_type     multi-scan
_exptl_absorpt_process_details     '(<i>SADABS</i>; Bruker, 2009)'
_exptl_absorpt_correction_T_min     0.2868
_exptl_absorpt_correction_T_max     0.8545
_exptl_special_details
;
;
_diffrn_ambient_temperature     293(2)
_diffrn_radiation_type     CuK\a
_diffrn_radiation_wavelength     1.54178
_diffrn_radiation_source     'fine-focus sealed tube'
_diffrn_radiation_monochromator     graphite
_diffrn_measurement_device_type     'Bruker APEXII CCD'
_diffrn_measurement_method     '\f and \w scans'
_diffrn_detector_area_resol_mean     ?
_diffrn_reflns_number     9643
_diffrn_reflns_av_R_equivalents     0.0244
_diffrn_reflns_av_sigmaI/netI     0.0209
_diffrn_reflns_theta_min     4.31
_diffrn_reflns_theta_max     69.93
_diffrn_reflns_theta_full     69.93
_diffrn_measured_fraction_theta_max     0.990
_diffrn_measured_fraction_theta_full     0.989
_diffrn_reflns_limit_h_min     -14
_diffrn_reflns_limit_h_max     14
_diffrn_reflns_limit_k_min     -12
_diffrn_reflns_limit_k_max     10
_diffrn_reflns_limit_l_min     -16
_diffrn_reflns_limit_l_max     16
_diffrn_standards_number     0
_diffrn_standards_interval_count     .
_diffrn_standards_interval_time     .
_diffrn_standards_decay_%     .
_refine_special_details
;
Refinement of <i>F</i>^2^ against ALL reflections. The weighted <i>R</i>-factor
<i>wR</i> and goodness of fit <i>S</i> are based on <i>F</i>^2^, conventional
<i>R</i>-factors <i>R</i> are based on <i>F</i>, with <i>F</i> set to zero for
negative <i>F</i>^2^. The threshold expression of <i>F</i>^2^ >
\s(<i>F</i>^2^) is used only for calculating <i>R</i>-factors(gt) <i>etc</i>.
and is not relevant to the choice of reflections for refinement.
<i>R</i>-factors based on <i>F</i>^2^ are statistically about twice as large
as those based on <i>F</i>, and <i>R</i>- factors based on ALL data will be
even larger.
;
_reflns_number_total     2658
_reflns_number_gt     2450
_reflns_threshold_expression     I>2\s(I)
_refine_ls_structure_factor_coef     Fsqd
_refine_ls_matrix_type     full
_refine_ls_R_factor_all     0.0462
_refine_ls_R_factor_gt     0.0436
_refine_ls_wR_factor_gt     0.1233
_refine_ls_wR_factor_ref     0.1259
_refine_ls_goodness_of_fit_ref     1.055
_refine_ls_restrained_S_all     1.055
_refine_ls_number_reflns     2658
_refine_ls_number_parameters     180
_refine_ls_number_restraints     0
_refine_ls_hydrogen_treatment     mixed
_refine_ls_weighting_scheme     calc
_refine_ls_weighting_details
         'calc w=1/[\s^2^(Fo^2^)+(0.0707P)^2^+0.4390P] where P=(Fo^2^+2Fc^2^)/3'
_atom_sites_solution_hydrogens     geom
_atom_sites_solution_primary     direct
_atom_sites_solution_secondary     difmap
_refine_ls_shift/su_max     0.000
_refine_ls_shift/su_mean     0.000
_refine_diff_density_max     0.331
_refine_diff_density_min     -0.394
_refine_ls_extinction_method     none
_refine_ls_extinction_coef     ?
loop_
    _atom_type_symbol
    _atom_type_description
    _atom_type_scat_dispersion_real
    _atom_type_scat_dispersion_imag
    _atom_type_scat_source
    'C' 'C' 0.0181 0.0091
                         'International Tables Vol C Tables 4.2.6.8 and 6.1.1.4'
    'H' 'H' 0.0000 0.0000
                         'International Tables Vol C Tables 4.2.6.8 and 6.1.1.4'
    'N' 'N' 0.0311 0.0180
                         'International Tables Vol C Tables 4.2.6.8 and 6.1.1.4'
    'O' 'O' 0.0492 0.0322
                         'International Tables Vol C Tables 4.2.6.8 and 6.1.1.4'
    'S' 'S' 0.3331 0.5567
                         'International Tables Vol C Tables 4.2.6.8 and 6.1.1.4'
_computing_data_collection     'APEX2 (Bruker, 2009)'
_computing_cell_refinement     'SAINT (Bruker, 2009)'
_computing_data_reduction     'SAINT (Bruker, 2009)'
_computing_structure_solution     'SHELXTL (Sheldrick, 2008)'
_computing_structure_refinement     'SHELXTL (Sheldrick, 2008)'
_computing_molecular_graphics     'SHELXTL (Sheldrick, 2008)'
_computing_publication_material
;
SHELXTL (Sheldrick, 2008) and PLATON (Spek, 2009)
;
loop_
    _atom_site_type_symbol
    _atom_site_label
    _atom_site_fract_x
    _atom_site_fract_y
    _atom_site_fract_z
    _atom_site_U_iso_or_equiv
    _atom_site_adp_type
    _atom_site_calc_flag
    _atom_site_refinement_flags
    _atom_site_occupancy
    _atom_site_symmetry_multiplicity
    _atom_site_disorder_assembly
    _atom_site_disorder_group
    S S1 0.28497(6) 0.53022(5) 0.47950(5) 0.0610(2) Uani d . 1 1 . .
    O O1 0.45217(15) 0.07980(13) 0.58320(11) 0.0594(4) Uani d . 1 1 . .
    N N1 0.38171(14) 0.28614(14) 0.53086(12) 0.0434(3) Uani d . 1 1 . .
    C C1 0.35088(16) 0.38803(16) 0.45499(14) 0.0426(4) Uani d . 1 1 . .
    O O2 0.44741(15) 0.24368(14) 0.26889(11) 0.0584(4) Uani d . 1 1 . .
    N N2 0.45477(15) 0.16770(15) 0.42914(12) 0.0441(3) Uani d . 1 1 . .
    C C2 0.43133(16) 0.17195(16) 0.51850(13) 0.0418(4) Uani d . 1 1 . .
    C C3 0.42669(17) 0.26374(17) 0.34806(14) 0.0438(4) Uani d . 1 1 . .
    C C4 0.37290(17) 0.38287(17) 0.36542(14) 0.0460(4) Uani d . 1 1 . .
    C C5 0.3446(2) 0.49234(19) 0.28137(16) 0.0529(4) Uani d . 1 1 . .
    H H5A 0.4150 0.4980 0.2642 0.063 Uiso calc R 1 1 . .
    H H5B 0.3424 0.5733 0.3173 0.063 Uiso calc R 1 1 . .
    C C6 0.2176(2) 0.4763(2) 0.17021(19) 0.0625(5) Uani d . 1 1 . .
    H H6A 0.1478 0.4628 0.1872 0.075 Uiso calc R 1 1 . .
    H H6B 0.2225 0.4002 0.1300 0.075 Uiso calc R 1 1 . .
    C C7 0.1865(3) 0.5949(3) 0.0927(2) 0.0891(8) Uani d . 1 1 . .
    H H7A 0.1054 0.5816 0.0229 0.134 Uiso calc R 1 1 . .
    H H7B 0.2547 0.6076 0.0746 0.134 Uiso calc R 1 1 . .
    H H7C 0.1800 0.6702 0.1317 0.134 Uiso calc R 1 1 . .
    C C8 0.22523(18) 0.47959(18) 0.57142(16) 0.0489(4) Uani d . 1 1 . .
    C C9 0.1270(2) 0.3881(2) 0.53692(18) 0.0586(5) Uani d . 1 1 . .
    H H9A 0.0937 0.3477 0.4657 0.070 Uiso calc R 1 1 . .
    C C10 0.0791(2) 0.3573(2) 0.6090(2) 0.0669(6) Uani d . 1 1 . .
    H H10A 0.0149 0.2941 0.5866 0.080 Uiso calc R 1 1 . .
    C C11 0.1244(2) 0.4185(3) 0.7138(2) 0.0694(6) Uani d . 1 1 . .
    C C12 0.2192(2) 0.5123(3) 0.74454(19) 0.0720(6) Uani d . 1 1 . .
    H H12A 0.2485 0.5565 0.8136 0.086 Uiso calc R 1 1 . .
    C C13 0.2718(2) 0.5423(2) 0.67553(18) 0.0587(5) Uani d . 1 1 . .
    H H13A 0.3376 0.6040 0.6990 0.070 Uiso calc R 1 1 . .
    C C14 0.0734(3) 0.3817(4) 0.7929(3) 0.1124(13) Uani d . 1 1 . .
    H H14A 0.0086 0.3151 0.7575 0.169 Uiso calc R 1 1 . .
    H H14B 0.0353 0.4564 0.8074 0.169 Uiso calc R 1 1 . .
    H H14C 0.1438 0.3501 0.8643 0.169 Uiso calc R 1 1 . .
    H H2N2 0.483(2) 0.096(2) 0.4206(19) 0.055(6) Uiso d . 1 1 . .
    H H1N1 0.3791(19) 0.291(2) 0.5883(19) 0.046(5) Uiso d . 1 1 . .
loop_
    _atom_site_aniso_label
    _atom_site_aniso_U_11
    _atom_site_aniso_U_22
    _atom_site_aniso_U_33
    _atom_site_aniso_U_12
    _atom_site_aniso_U_13
    _atom_site_aniso_U_23
    S1 0.0879(4) 0.0444(3) 0.0701(4) 0.0183(2) 0.0541(3) 0.0103(2)
    O1 0.0977(10) 0.0498(7) 0.0494(7) 0.0248(7) 0.0507(7) 0.0134(6)
    N1 0.0588(8) 0.0447(8) 0.0356(7) 0.0101(6) 0.0303(6) 0.0027(6)
    C1 0.0483(8) 0.0411(9) 0.0399(8) 0.0035(7) 0.0231(7) 0.0013(7)
    O2 0.0888(9) 0.0579(8) 0.0487(7) 0.0058(7) 0.0494(7) 0.0040(6)
    N2 0.0609(8) 0.0421(8) 0.0392(7) 0.0091(6) 0.0323(7) 0.0029(6)
    C2 0.0523(8) 0.0434(9) 0.0335(7) 0.0081(7) 0.0243(7) 0.0018(7)
    C3 0.0545(9) 0.0461(9) 0.0367(8) -0.0002(7) 0.0271(7) 0.0009(7)
    C4 0.0560(9) 0.0443(9) 0.0414(8) 0.0019(7) 0.0270(7) 0.0026(7)
    C5 0.0677(11) 0.0465(9) 0.0514(10) -0.0021(8) 0.0348(9) 0.0033(8)
    C6 0.0705(12) 0.0537(11) 0.0591(12) 0.0046(9) 0.0291(10) 0.0076(9)
    C7 0.108(2) 0.0711(16) 0.0669(14) 0.0175(14) 0.0272(14) 0.0261(12)
    C8 0.0557(10) 0.0460(10) 0.0498(10) 0.0145(7) 0.0299(8) 0.0031(7)
    C9 0.0604(11) 0.0551(11) 0.0600(11) 0.0097(9) 0.0298(9) -0.0052(9)
    C10 0.0603(11) 0.0616(12) 0.0860(15) 0.0110(9) 0.0417(11) 0.0096(11)
    C11 0.0625(12) 0.0885(16) 0.0680(13) 0.0275(12) 0.0407(11) 0.0210(12)
    C12 0.0752(14) 0.0937(17) 0.0485(11) 0.0216(13) 0.0318(10) -0.0030(11)
    C13 0.0596(11) 0.0623(12) 0.0544(11) 0.0090(9) 0.0285(9) -0.0054(9)
    C14 0.099(2) 0.167(4) 0.102(2) 0.038(2) 0.0731(19) 0.044(2)
_geom_special_details
;
All e.s.d.'s (except the e.s.d. in the dihedral angle between two l.s. planes)
are estimated using the full covariance matrix. The cell e.s.d.'s are taken
into account individually in the estimation of e.s.d.'s in distances, angles
and torsion angles; correlations between e.s.d.'s in cell parameters are only
used when they are defined by crystal symmetry. An approximate (isotropic)
treatment of cell e.s.d.'s is used for estimating e.s.d.'s involving l.s.
planes.
;
loop_
    _geom_bond_atom_site_label_1
    _geom_bond_atom_site_label_2
    _geom_bond_site_symmetry_2
    _geom_bond_distance
    _geom_bond_publ_flag
    S1 C1 . 1.7658(17) ?
    S1 C8 . 1.7766(19) ?
    O1 C2 . 1.225(2) ?
    N1 C2 . 1.361(2) ?
    N1 C1 . 1.378(2) ?
    N1 H1N1 . 0.79(2) ?
    C1 C4 . 1.350(2) ?
    O2 C3 . 1.220(2) ?
    N2 C2 . 1.358(2) ?
    N2 C3 . 1.382(2) ?
    N2 H2N2 . 0.84(3) ?
    C3 C4 . 1.454(2) ?
    C4 C5 . 1.509(2) ?
    C5 C6 . 1.509(3) ?
    C5 H5A . 0.9700 ?
    C5 H5B . 0.9700 ?
    C6 C7 . 1.526(3) ?
    C6 H6A . 0.9700 ?
    C6 H6B . 0.9700 ?
    C7 H7A . 0.9600 ?
    C7 H7B . 0.9600 ?
    C7 H7C . 0.9600 ?
    C8 C13 . 1.379(3) ?
    C8 C9 . 1.385(3) ?
    C9 C10 . 1.378(3) ?
    C9 H9A . 0.9300 ?
    C10 C11 . 1.381(4) ?
    C10 H10A . 0.9300 ?
    C11 C12 . 1.378(4) ?
    C11 C14 . 1.508(3) ?
    C12 C13 . 1.383(3) ?
    C12 H12A . 0.9300 ?
    C13 H13A . 0.9300 ?
    C14 H14A . 0.9600 ?
    C14 H14B . 0.9600 ?
    C14 H14C . 0.9600 ?
loop_
    _geom_angle_atom_site_label_1
    _geom_angle_atom_site_label_2
    _geom_angle_atom_site_label_3
    _geom_angle_site_symmetry_1
    _geom_angle_site_symmetry_3
    _geom_angle
    _geom_angle_publ_flag
    C1 S1 C8 . . 104.50(8) ?
    C2 N1 C1 . . 122.71(14) ?
    C2 N1 H1N1 . . 114.1(16) ?
    C1 N1 H1N1 . . 122.9(16) ?
    C4 C1 N1 . . 121.90(15) ?
    C4 C1 S1 . . 119.78(13) ?
    N1 C1 S1 . . 118.30(12) ?
    C2 N2 C3 . . 126.53(15) ?
    C2 N2 H2N2 . . 114.9(16) ?
    C3 N2 H2N2 . . 118.3(16) ?
    O1 C2 N2 . . 122.78(15) ?
    O1 C2 N1 . . 122.06(14) ?
    N2 C2 N1 . . 115.16(14) ?
    O2 C3 N2 . . 119.25(16) ?
    O2 C3 C4 . . 125.16(16) ?
    N2 C3 C4 . . 115.59(14) ?
    C1 C4 C3 . . 117.98(15) ?
    C1 C4 C5 . . 124.38(16) ?
    C3 C4 C5 . . 117.64(15) ?
    C4 C5 C6 . . 113.39(16) ?
    C4 C5 H5A . . 108.9 ?
    C6 C5 H5A . . 108.9 ?
    C4 C5 H5B . . 108.9 ?
    C6 C5 H5B . . 108.9 ?
    H5A C5 H5B . . 107.7 ?
    C5 C6 C7 . . 111.6(2) ?
    C5 C6 H6A . . 109.3 ?
    C7 C6 H6A . . 109.3 ?
    C5 C6 H6B . . 109.3 ?
    C7 C6 H6B . . 109.3 ?
    H6A C6 H6B . . 108.0 ?
    C6 C7 H7A . . 109.5 ?
    C6 C7 H7B . . 109.5 ?
    H7A C7 H7B . . 109.5 ?
    C6 C7 H7C . . 109.5 ?
    H7A C7 H7C . . 109.5 ?
    H7B C7 H7C . . 109.5 ?
    C13 C8 C9 . . 120.23(19) ?
    C13 C8 S1 . . 117.82(16) ?
    C9 C8 S1 . . 121.72(15) ?
    C10 C9 C8 . . 119.5(2) ?
    C10 C9 H9A . . 120.3 ?
    C8 C9 H9A . . 120.3 ?
    C9 C10 C11 . . 121.3(2) ?
    C9 C10 H10A . . 119.3 ?
    C11 C10 H10A . . 119.3 ?
    C12 C11 C10 . . 118.1(2) ?
    C12 C11 C14 . . 121.2(3) ?
    C10 C11 C14 . . 120.8(3) ?
    C11 C12 C13 . . 121.8(2) ?
    C11 C12 H12A . . 119.1 ?
    C13 C12 H12A . . 119.1 ?
    C8 C13 C12 . . 119.0(2) ?
    C8 C13 H13A . . 120.5 ?
    C12 C13 H13A . . 120.5 ?
    C11 C14 H14A . . 109.5 ?
    C11 C14 H14B . . 109.5 ?
    H14A C14 H14B . . 109.5 ?
    C11 C14 H14C . . 109.5 ?
    H14A C14 H14C . . 109.5 ?
    H14B C14 H14C . . 109.5 ?
loop_
    _geom_torsion_atom_site_label_1
    _geom_torsion_atom_site_label_2
    _geom_torsion_atom_site_label_3
    _geom_torsion_atom_site_label_4
    _geom_torsion_site_symmetry_1
    _geom_torsion_site_symmetry_2
    _geom_torsion_site_symmetry_3
    _geom_torsion_site_symmetry_4
    _geom_torsion
    _geom_torsion_publ_flag
    C2 N1 C1 C4 . . . . -2.7(3) ?
    C2 N1 C1 S1 . . . . 179.11(13) ?
    C8 S1 C1 C4 . . . . 162.19(15) ?
    C8 S1 C1 N1 . . . . -19.57(16) ?
    C3 N2 C2 O1 . . . . 175.69(18) ?
    C3 N2 C2 N1 . . . . -3.8(3) ?
    C1 N1 C2 O1 . . . . -176.24(17) ?
    C1 N1 C2 N2 . . . . 3.3(2) ?
    C2 N2 C3 O2 . . . . -176.34(17) ?
    C2 N2 C3 C4 . . . . 3.4(3) ?
    N1 C1 C4 C3 . . . . 2.1(3) ?
    S1 C1 C4 C3 . . . . -179.72(13) ?
    N1 C1 C4 C5 . . . . -178.32(17) ?
    S1 C1 C4 C5 . . . . -0.1(2) ?
    O2 C3 C4 C1 . . . . 177.39(17) ?
    N2 C3 C4 C1 . . . . -2.3(2) ?
    O2 C3 C4 C5 . . . . -2.2(3) ?
    N2 C3 C4 C5 . . . . 178.08(16) ?
    C1 C4 C5 C6 . . . . -99.1(2) ?
    C3 C4 C5 C6 . . . . 80.5(2) ?
    C4 C5 C6 C7 . . . . 174.6(2) ?
    C1 S1 C8 C13 . . . . 123.21(15) ?
    C1 S1 C8 C9 . . . . -62.23(17) ?
    C13 C8 C9 C10 . . . . -2.0(3) ?
    S1 C8 C9 C10 . . . . -176.42(15) ?
    C8 C9 C10 C11 . . . . 1.8(3) ?
    C9 C10 C11 C12 . . . . 0.3(3) ?
    C9 C10 C11 C14 . . . . -178.5(2) ?
    C10 C11 C12 C13 . . . . -2.2(3) ?
    C14 C11 C12 C13 . . . . 176.6(2) ?
    C9 C8 C13 C12 . . . . 0.1(3) ?
    S1 C8 C13 C12 . . . . 174.76(16) ?
    C11 C12 C13 C8 . . . . 2.0(3) ?
loop_
    _geom_hbond_atom_site_label_D
    _geom_hbond_atom_site_label_H
    _geom_hbond_atom_site_label_A
    _geom_hbond_site_symmetry_A
    _geom_hbond_distance_DH
    _geom_hbond_distance_HA
    _geom_hbond_distance_DA
    _geom_hbond_angle_DHA
    _geom_hbond_publ_flag
    N2 H2N2 O1 3_656 0.84(2) 1.98(2) 2.815(2) 173(2) yes
    N1 H1N1 O2 4_566 0.79(2) 2.17(2) 2.8988(18) 155(2) yes
_iucr_refine_instructions_details
;
TITL PY32     R: P21/c
CELL  1.54178   11.8356   10.3040   13.3999    90.000   119.850    90.000
ZERR        4    0.0003    0.0002    0.0003     0.000     0.002     0.000
LATT   1
SYMM - X ,    0.50000 + Y ,    0.50000 - Z
SFAC  C  H  N  O  S
UNIT    56   64   8   8   4
L.S. 10
FMAP 2
PLAN 25
ACTA
BOND $H
EQIV $1 x,1/2-y,1/2+z
HTAB N1 O2_$1
CONF
size 0.08 0.71 0.82
WGHT    0.070700    0.439000
FVAR       0.70633
S1    5    0.284970    0.530217    0.479497    11.00000    0.08790    0.04443 =
         0.07010    0.01034    0.05410    0.01832
O1    4    0.452169    0.079796    0.583199    11.00000    0.09771    0.04984 =
         0.04941    0.01345    0.05070    0.02484
N1    3    0.381706    0.286143    0.530861    11.00000    0.05880    0.04468 =
         0.03563    0.00270    0.03033    0.01012
C1    1    0.350876    0.388027    0.454988    11.00000    0.04834    0.04113 =
         0.03986    0.00131    0.02310    0.00353
O2    4    0.447409    0.243683    0.268886    11.00000    0.08883    0.05791 =
         0.04869    0.00402    0.04945    0.00580
N2    3    0.454774    0.167697    0.429135    11.00000    0.06090    0.04207 =
         0.03915    0.00289    0.03229    0.00915
C2    1    0.431325    0.171955    0.518500    11.00000    0.05234    0.04338 =
         0.03352    0.00178    0.02430    0.00808
C3    1    0.426693    0.263742    0.348057    11.00000    0.05450    0.04609 =
         0.03672    0.00085    0.02711   -0.00019
C4    1    0.372902    0.382875    0.365415    11.00000    0.05601    0.04429 =
         0.04139    0.00261    0.02702    0.00186
C5    1    0.344604    0.492336    0.281373    11.00000    0.06775    0.04645 =
         0.05137    0.00330    0.03482   -0.00211
AFIX  23
H5A   2    0.414986    0.497960    0.264209    11.00000   -1.20000
H5B   2    0.342388    0.573326    0.317260    11.00000   -1.20000
AFIX   0
C6    1    0.217565    0.476341    0.170210    11.00000    0.07046    0.05369 =
         0.05908    0.00759    0.02907    0.00462
AFIX  23
H6A   2    0.147772    0.462841    0.187210    11.00000   -1.20000
H6B   2    0.222528    0.400166    0.130029    11.00000   -1.20000
AFIX   0
C7    1    0.186538    0.594900    0.092658    11.00000    0.10782    0.07112 =
         0.06689    0.02611    0.02717    0.01748
AFIX  33
H7A   2    0.105356    0.581553    0.022917    11.00000   -1.50000
H7B   2    0.254705    0.607564    0.074556    11.00000   -1.50000
H7C   2    0.180028    0.670192    0.131698    11.00000   -1.50000
AFIX   0
C8    1    0.225228    0.479588    0.571422    11.00000    0.05571    0.04595 =
         0.04979    0.00310    0.02993    0.01449
C9    1    0.127040    0.388063    0.536924    11.00000    0.06044    0.05511 =
         0.06004   -0.00518    0.02980    0.00974
AFIX  43
H9A   2    0.093730    0.347668    0.465704    11.00000   -1.20000
AFIX   0
C10   1    0.079091    0.357325    0.608976    11.00000    0.06029    0.06158 =
         0.08598    0.00960    0.04171    0.01097
AFIX  43
H10A  2    0.014898    0.294086    0.586571    11.00000   -1.20000
AFIX   0
C11   1    0.124448    0.418541    0.713769    11.00000    0.06246    0.08849 =
         0.06802    0.02098    0.04066    0.02754
C12   1    0.219195    0.512252    0.744542    11.00000    0.07522    0.09369 =
         0.04851   -0.00295    0.03179    0.02159
AFIX  43
H12A  2    0.248545    0.556467    0.813618    11.00000   -1.20000
AFIX   0
C13   1    0.271831    0.542348    0.675527    11.00000    0.05963    0.06228 =
         0.05443   -0.00538    0.02848    0.00898
AFIX  43
H13A  2    0.337642    0.603963    0.698958    11.00000   -1.20000
AFIX   0
C14   1    0.073399    0.381684    0.792948    11.00000    0.09937    0.16674 =
         0.10167    0.04442    0.07315    0.03827
AFIX  33
H14A  2    0.008636    0.315080    0.757541    11.00000   -1.50000
H14B  2    0.035261    0.456433    0.807409    11.00000   -1.50000
H14C  2    0.143795    0.350070    0.864311    11.00000   -1.50000
AFIX   0
H2N2  2    0.483386    0.096350    0.420586    11.00000    0.05538
H1N1  2    0.379066    0.291437    0.588299    11.00000    0.04629
HKLF 4 1  1.0000  0.0000  0.0000  0.0000 -1.0000  0.0000 -1.0000  0.0000 -1.0000
REM  PY32     R: P21/c
REM R1 =  0.0436 for   2450 Fo > 4sig(Fo)  and  0.0462 for all   2658 data
REM    180 parameters refined using      0 restraints
END
WGHT      0.0714      0.4284
REM Highest difference peak  0.331,  deepest hole -0.394,  1-sigma level  0.056
Q1    1   0.2145  0.4850  0.4337  11.00000  0.05    0.33
Q2    1   0.2554  0.4400  0.2457  11.00000  0.05    0.24
Q3    1  -0.0290  0.3983  0.7553  11.00000  0.05    0.22
Q4    1   0.5183  0.1120  0.6010  11.00000  0.05    0.18
Q5    1   0.2612  0.6523  0.1175  11.00000  0.05    0.17
Q6    1   0.3018  0.3429  0.3307  11.00000  0.05    0.17
Q7    1   0.1336  0.4230  0.8905  11.00000  0.05    0.17
Q8    1   0.3199  0.5690  0.2189  11.00000  0.05    0.16
Q9    1   0.2676  0.5028  0.5379  11.00000  0.05    0.15
Q10   1  -0.1220  0.4068  0.6965  11.00000  0.05    0.14
Q11   1   0.1399  0.5760  0.0056  11.00000  0.05    0.14
Q12   1   0.4021  0.4041  0.4292  11.00000  0.05    0.13
Q13   1   0.2778  0.3111  0.8760  11.00000  0.05    0.13
Q14   1   0.0972  0.5328  0.3940  11.00000  0.05    0.13
Q15   1   0.0045  0.4927  0.6353  11.00000  0.05    0.12
Q16   1   0.1410  0.4467  0.2525  11.00000  0.05    0.12
Q17   1   0.2577  0.2472  0.5244  11.00000  0.05    0.12
Q18   1  -0.1310  0.3419  0.7453  11.00000  0.05    0.12
Q19   1   0.1424  0.4169  0.1618  11.00000  0.05    0.11
Q20   1  -0.0355  0.3305  0.5503  11.00000  0.05    0.11
Q21   1   0.5618  0.4446  0.3468  11.00000  0.05    0.11
Q22   1  -0.1187  0.2823  0.5753  11.00000  0.05    0.11
Q23   1   0.5785  0.2714  0.2978  11.00000  0.05    0.11
Q24   1   0.0615  0.6126  0.0716  11.00000  0.05    0.11
Q25   1   0.0443  0.4214  0.4294  11.00000  0.05    0.11
;
