# Supplementary material for: 5-Propyl-6-(p-tolyl­sulfan­yl)pyrimidine-2,4(1H,3H)-dione
Source: Acta Crystallogr Sect E Struct Rep Online. 2014 Jan 22;70(Pt 2):o179–80. doi: 10.1107/S1600536814000749 (PMC3998333; doi:10.1107/S1600536814000749)
Supplement: Supplementary file 2 [file e-70-0o179-Isup2.hkl]

# 
# h,k,l, Fc-squared, Fo-squared, sigma(Fo-squared) and status flag 
# 
data_I
_shelx_title ' PY32     R: P21/c' 
_shelx_refln_list_code          4 
_shelx_F_calc_maximum      152.19 
_exptl_crystal_F_000       584.00 
_reflns_d_resolution_high  0.8207 
 
loop_ 
 _symmetry_equiv_pos_as_xyz 
 'x, y, z' 
 '-x, y+1/2, -z+1/2' 
 '-x, -y, -z' 
 'x, -y-1/2, z-1/2' 
 
_cell_length_a    11.8356 
_cell_length_b    10.3040 
_cell_length_c    13.3999 
_cell_angle_alpha  90.000 
_cell_angle_beta  119.850 
_cell_angle_gamma  90.000 
 
_shelx_F_squared_multiplier     1.000 
 
loop_ 
 _refln_index_h 
 _refln_index_k 
 _refln_index_l 
 _refln_F_squared_calc 
 _refln_F_squared_meas 
 _refln_F_squared_sigma 
 _refln_observed_status 
   1   0   0    10147.90     7106.00    120.13 o 
   2   0   0     1385.45     1432.54     24.53 o 
   3   0   0      187.08      236.86      6.66 o 
   4   0   0       72.50      109.74      3.64 o 
   6   0   0     1218.90     1365.51     46.77 o 
   7   0   0       55.94      232.09      9.05 o 
   9   0   0      110.35      106.41      2.09 o 
  10   0   0       33.70       29.28      1.13 o 
  11   0   0       46.67       46.54      1.50 o 
  12   0   0       47.13       53.85      1.69 o 
   1   1   0     7235.31     6230.10     74.75 o 
   2   1   0     3846.24     3709.81     47.10 o 
   3   1   0    20358.06    16919.81    233.93 o 
   4   1   0     1906.56     1921.93     33.66 o 
   5   1   0      674.00      668.60     14.19 o 
   6   1   0       86.39      100.76      2.85 o 
   7   1   0        2.14        2.05      0.58 o 
   8   1   0      133.69      140.69      2.59 o 
   9   1   0       15.75       14.40      0.62 o 
  10   1   0        3.00        2.39      0.33 o 
  11   1   0        9.01        8.69      0.48 o 
  12   1   0        5.92        4.36      0.27 o 
   0   2   0     9821.87     9846.67    355.10 o 
   1   2   0     2783.12     2879.28     40.55 o 
   2   2   0    23162.42    18532.20    255.00 o 
   3   2   0      186.50      151.78      3.34 o 
   4   2   0     1817.34     1815.74     33.57 o 
   5   2   0      669.10      635.52     20.27 o 
   6   2   0       17.98       14.54      1.16 o 
   7   2   0       21.02       25.49      1.48 o 
   8   2   0       79.36       80.44      1.39 o 
   9   2   0        2.64        2.34      0.36 o 
  10   2   0       10.17        9.31      0.52 o 
  11   2   0        2.29        2.69      0.26 o 
  12   2   0        8.34        7.97      0.51 o 
   1   3   0      191.89      184.62      3.02 o 
   2   3   0     2892.58     2922.11     49.41 o 
   3   3   0     1230.55     1266.14     25.35 o 
   4   3   0       54.99       60.10      1.52 o 
   5   3   0      499.70      548.71     26.06 o 
   6   3   0       86.85       84.29      3.02 o 
   7   3   0       31.27       43.26      2.06 o 
   8   3   0      343.42      346.65      4.15 o 
   9   3   0       88.86       84.36      1.69 o 
  10   3   0       18.05       21.54      0.63 o 
  11   3   0        0.03        0.05      0.30 o 
  12   3   0        1.54        0.88      0.44 o 
   0   4   0      627.21      640.67     23.86 o 
   1   4   0     1587.26     1714.06     29.17 o 
   2   4   0     2769.76     2918.82     44.42 o 
   3   4   0      190.31      153.65      4.04 o 
   4   4   0     1970.47     2039.64     38.78 o 
   5   4   0      187.46      207.30      6.72 o 
   6   4   0      160.72      159.04      7.40 o 
   7   4   0      150.74      125.17      1.88 o 
   8   4   0        4.95        5.15      0.43 o 
   9   4   0        1.92        0.95      0.23 o 
  10   4   0        3.52        2.98      0.44 o 
  11   4   0        6.47        6.91      0.52 o 
   1   5   0      767.46      747.62     11.72 o 
   2   5   0        0.81        2.74      0.31 o 
   3   5   0      313.60      290.01      7.29 o 
   4   5   0     1830.76     1743.79     42.14 o 
   5   5   0       32.73       34.84      1.79 o 
   6   5   0      213.02      198.88      3.41 o 
   7   5   0        3.13        3.37      0.50 o 
   8   5   0       59.69       67.24      1.45 o 
   9   5   0        8.45       14.78      0.66 o 
  10   5   0       76.85       77.76      1.49 o 
  11   5   0        0.27        1.16      0.29 o 
   0   6   0        1.05        1.57      0.51 o 
   1   6   0       97.45       85.45      2.20 o 
   2   6   0      651.00      700.06     17.38 o 
   3   6   0      159.53      211.50      8.43 o 
   4   6   0      474.21      491.81     10.87 o 
   5   6   0        0.10        1.78      0.96 o 
   6   6   0       89.43       86.91      1.38 o 
   7   6   0       28.95       32.40      0.86 o 
   8   6   0        2.75        2.57      0.39 o 
   9   6   0        0.15        0.57      0.29 o 
  10   6   0        0.17        0.34      0.25 o 
   1   7   0      843.51      894.33     22.09 o 
   2   7   0      332.41      301.39      7.05 o 
   3   7   0        2.65        1.78      0.53 o 
   4   7   0      570.19      561.10     12.13 o 
   5   7   0        0.23        0.50      0.27 o 
   6   7   0      337.98      327.10      3.59 o 
   7   7   0       37.50       35.68      0.82 o 
   8   7   0       57.85       58.50      1.36 o 
   9   7   0       10.00        8.21      0.64 o 
  10   7   0       29.93       30.84      0.94 o 
   0   8   0      379.42      367.76      8.35 o 
   1   8   0        0.91        4.45      0.90 o 
   2   8   0       67.35       70.01      1.76 o 
   3   8   0       23.61       22.22      0.89 o 
   4   8   0       22.84       20.47      0.81 o 
   5   8   0        8.62        7.14      0.44 o 
   6   8   0        8.29        7.53      0.52 o 
   7   8   0      118.43      134.11      2.10 o 
   8   8   0       29.90       32.66      0.98 o 
   9   8   0        8.17        9.98      0.59 o 
   1   9   0       65.62       67.37      1.50 o 
   2   9   0       80.62       83.77      1.80 o 
   3   9   0      115.90      111.84      2.73 o 
   4   9   0      108.50      111.46      1.75 o 
   5   9   0       19.64       18.02      0.67 o 
   6   9   0      225.71      238.10      3.62 o 
   7   9   0        3.09        3.54      0.44 o 
   8   9   0       82.76       81.37      1.90 o 
   0  10   0        1.33        2.51      0.41 o 
   1  10   0        5.08        5.61      0.51 o 
   2  10   0       14.86       16.91      0.56 o 
   3  10   0        0.84        0.88      0.53 o 
   4  10   0       38.32       44.98      1.07 o 
   5  10   0       29.93       37.33      0.90 o 
   6  10   0       21.57       20.76      0.73 o 
   7  10   0       76.32       85.92      1.38 o 
   1  11   0        6.54        7.39      1.17 o 
   2  11   0       11.42       11.88      0.80 o 
   3  11   0        3.74        2.43      0.48 o 
   4  11   0        4.02        3.44      0.53 o 
   5  11   0      212.09      230.92      6.63 o 
   2  12   0      112.09      113.93      3.33 o 
   3  12   0      101.71      100.73      3.00 o 
 -12   1   1       26.30       31.92      0.84 o 
 -11   1   1        9.82        8.07      0.36 o 
 -10   1   1       20.98       24.07      0.70 o 
  -9   1   1      128.60      128.81      2.12 o 
  -8   1   1      291.21      287.75      7.84 o 
  -7   1   1       62.50       95.46      2.67 o 
  -6   1   1      261.26      289.67      5.59 o 
  -5   1   1      132.96      120.19      2.60 o 
  -4   1   1       22.71       20.94      0.81 o 
  -3   1   1     5502.64     5315.16     76.59 o 
  -2   1   1      330.30      394.58      5.23 o 
  -1   1   1      399.98      456.02      9.31 o 
   0   1   1     5323.01     4759.71     74.94 o 
   1   1   1      114.80      159.16      2.04 o 
   2   1   1    18523.62    15442.21    213.49 o 
   3   1   1     4280.00     4291.72     64.60 o 
   4   1   1      313.31      302.76      5.62 o 
   5   1   1     2011.84     1979.79     30.79 o 
   6   1   1       35.17       36.25      1.66 o 
   7   1   1      172.86      181.00      5.26 o 
   8   1   1       98.93      106.55      1.85 o 
   9   1   1       44.22       39.90      0.89 o 
  10   1   1        1.46        2.00      0.36 o 
  11   1   1        0.03        0.29      0.25 o 
  12   1   1        0.71        0.97      0.28 o 
 -12   2   1        0.93        1.37      0.27 o 
 -11   2   1        4.47        2.69      0.31 o 
 -10   2   1       10.81        9.80      0.51 o 
  -9   2   1       20.93       21.74      0.72 o 
  -8   2   1        3.16        4.91      0.58 o 
  -7   2   1      365.11      389.27      8.65 o 
  -6   2   1     1585.47     1682.31     40.68 o 
  -5   2   1     1173.75     1169.87     25.34 o 
  -4   2   1     1224.40     1402.99     24.69 o 
  -3   2   1     1488.88     1469.79     25.19 o 
  -2   2   1      320.19      334.14      5.93 o 
  -1   2   1     1241.95     1259.33     22.91 o 
   0   2   1      721.72      711.05      9.59 o 
   1   2   1     7161.34     6954.84     89.91 o 
   2   2   1     3440.26     3623.70     54.93 o 
   3   2   1       48.08       46.72      1.05 o 
   4   2   1       76.06       75.74      1.50 o 
   5   2   1     2826.41     3001.82     51.46 o 
   6   2   1      562.64      574.70     14.61 o 
   7   2   1      170.23      162.77      7.94 o 
   8   2   1       76.69       84.05      1.45 o 
   9   2   1       36.06       34.13      0.89 o 
  10   2   1        0.89        0.91      0.33 o 
  11   2   1        0.08        0.00      0.27 o 
 -12   3   1        3.46        3.85      0.62 o 
 -11   3   1       13.79       13.28      0.90 o 
 -10   3   1        0.06        0.30      0.32 o 
  -9   3   1        2.99        3.10      0.37 o 
  -8   3   1       30.21       21.58      0.69 o 
  -7   3   1      305.19      318.70      9.50 o 
  -6   3   1       21.71       26.34      1.52 o 
  -5   3   1      262.70      243.10      5.54 o 
  -4   3   1     1600.58     1770.77     35.96 o 
  -3   3   1     1744.05     1900.49     51.00 o 
  -2   3   1      868.50      885.12     15.18 o 
  -1   3   1     1552.41     1480.59     31.08 o 
   0   3   1     1704.99     1824.38     29.16 o 
   1   3   1      841.50      980.34     15.24 o 
   2   3   1      990.85     1067.80     16.33 o 
   3   3   1      373.37      363.86      7.02 o 
   4   3   1     3218.95     3234.30     57.34 o 
   5   3   1      198.01      188.17      4.53 o 
   6   3   1      133.88      145.39      4.56 o 
   7   3   1      581.76      548.56      6.76 o 
   8   3   1      151.42      143.23      1.92 o 
   9   3   1        1.79        2.51      0.34 o 
  10   3   1        4.47        5.28      0.38 o 
  11   3   1        0.15        0.41      0.48 o 
 -12   4   1        0.64        0.04      0.36 o 
 -11   4   1        1.67        3.29      1.41 o 
 -10   4   1       22.34       20.09      0.76 o 
  -9   4   1       17.54       20.66      0.56 o 
  -8   4   1      143.78      142.22      1.98 o 
  -7   4   1        0.57        1.16      0.45 o 
  -6   4   1        2.85        6.30      1.29 o 
  -5   4   1        6.72        4.18      0.98 o 
  -4   4   1      157.07      125.93      3.12 o 
  -3   4   1      372.46      352.74      9.36 o 
  -2   4   1      588.93      589.79     10.34 o 
  -1   4   1     2105.24     2376.30     61.05 o 
   0   4   1      680.67      746.11     13.50 o 
   1   4   1        9.64        6.09      0.34 o 
   2   4   1      407.92      435.20      7.80 o 
   3   4   1       43.68       47.15      1.27 o 
   4   4   1     1364.40     1331.68     22.77 o 
   5   4   1       93.72       89.24      3.13 o 
   6   4   1       91.46      107.16      3.99 o 
   7   4   1       60.39       66.84      1.14 o 
   8   4   1       54.30       69.78      1.07 o 
   9   4   1       19.03       21.48      0.81 o 
  10   4   1       59.45       62.17      1.36 o 
  11   4   1       34.07       32.86      1.15 o 
 -11   5   1        5.64        4.50      0.56 o 
 -10   5   1        0.23       -0.17      0.26 o 
  -9   5   1       46.17       37.62      1.07 o 
  -8   5   1        1.14        0.20      0.31 o 
  -7   5   1       56.76       52.72      1.17 o 
  -6   5   1        2.18        1.78      0.56 o 
  -5   5   1       80.84       89.89      3.15 o 
  -4   5   1       62.82       74.48      2.58 o 
  -3   5   1        7.81        7.52      1.08 o 
  -2   5   1     1102.16     1281.33     21.74 o 
  -1   5   1       51.87       37.88      1.07 o 
   0   5   1      621.53      686.98     10.92 o 
   1   5   1       82.85       94.10      1.83 o 
   2   5   1       66.18       63.33      1.39 o 
   3   5   1       90.05       89.55      2.79 o 
   4   5   1     1315.97     1265.74     30.92 o 
   5   5   1       19.06       17.90      1.35 o 
   6   5   1      216.24      200.94      3.32 o 
   7   5   1        0.87        1.49      0.52 o 
   8   5   1        0.05        0.05      0.35 o 
   9   5   1       94.41       85.07      2.28 o 
  10   5   1       41.72       37.84      1.16 o 
 -11   6   1        1.17        2.03      0.91 o 
 -10   6   1       17.69       17.09      1.24 o 
  -9   6   1       12.65       16.23      0.79 o 
  -8   6   1       59.60       62.82      1.28 o 
  -7   6   1        4.24        4.90      0.38 o 
  -6   6   1      110.88      110.63      1.69 o 
  -5   6   1       44.48       43.88      1.56 o 
  -4   6   1      231.30      215.79      6.12 o 
  -3   6   1       24.21       20.20      1.71 o 
  -2   6   1        3.56        3.39      0.55 o 
  -1   6   1      539.28      506.91     10.35 o 
   0   6   1      101.37      105.18      2.30 o 
   1   6   1     2088.65     2167.84     41.37 o 
   2   6   1       76.92       67.68      2.47 o 
   3   6   1      324.70      290.15     11.10 o 
   4   6   1      662.92      650.64     19.20 o 
   5   6   1        1.49        1.04      0.28 o 
   6   6   1      571.80      594.76      6.64 o 
   7   6   1        4.01        3.53      0.52 o 
   8   6   1        0.40        0.24      0.44 o 
   9   6   1        1.48        1.29      0.27 o 
  10   6   1        3.95        5.91      0.32 o 
 -10   7   1        5.87        7.89      0.53 o 
  -9   7   1       12.64        8.20      0.69 o 
  -8   7   1        0.61        0.84      0.27 o 
  -7   7   1        0.42        0.45      0.26 o 
  -6   7   1       14.29       15.98      0.55 o 
  -5   7   1        8.45       10.03      0.61 o 
  -4   7   1        9.27       10.83      0.61 o 
  -3   7   1        6.20        6.41      0.78 o 
  -2   7   1        2.04        0.51      0.38 o 
  -1   7   1        4.32        6.52      0.78 o 
   0   7   1      109.56      135.64      4.12 o 
   1   7   1      143.16      142.09      3.77 o 
   2   7   1      164.56      163.37      4.78 o 
   3   7   1       47.64       45.36      1.58 o 
   4   7   1      207.43      193.08      2.26 o 
   5   7   1      304.93      301.83      3.58 o 
   6   7   1        6.67        4.54      0.41 o 
   7   7   1       16.65       17.47      0.70 o 
   8   7   1        2.66        1.02      0.30 o 
   9   7   1       18.50       22.17      1.40 o 
 -10   8   1       15.08       18.33      1.78 o 
  -9   8   1        2.01        3.11      0.41 o 
  -8   8   1       46.66       46.10      1.40 o 
  -7   8   1        2.78        1.17      0.28 o 
  -6   8   1      106.58      110.18      1.76 o 
  -5   8   1        1.92        3.89      0.53 o 
  -4   8   1       40.46       44.25      0.92 o 
  -3   8   1        4.03        3.43      0.32 o 
  -2   8   1      100.71       98.94      1.99 o 
  -1   8   1      618.18      583.50      7.58 o 
   0   8   1        7.75       10.27      0.54 o 
   1   8   1     1320.47     1235.69     19.27 o 
   2   8   1      715.38      720.20      8.17 o 
   3   8   1       30.71       24.86      0.98 o 
   4   8   1        9.91       12.94      0.56 o 
   5   8   1        1.71        2.11      0.33 o 
   6   8   1       61.60       65.93      1.22 o 
   7   8   1        8.19        8.46      0.52 o 
   8   8   1      123.95      119.70      2.51 o 
   9   8   1        0.42        0.41      0.25 o 
  -9   9   1        2.05        2.69      0.32 o 
  -8   9   1       26.26       28.51      0.71 o 
  -7   9   1        1.17        2.53      0.30 o 
  -6   9   1       40.77       46.76      1.02 o 
  -5   9   1      104.50      109.38      1.81 o 
  -4   9   1      132.47      128.99      2.17 o 
  -3   9   1        1.81        2.45      0.30 o 
  -2   9   1      211.94      194.58      3.36 o 
  -1   9   1      405.19      380.90      5.02 o 
   0   9   1      402.93      426.05      5.19 o 
   1   9   1       46.84       52.73      1.35 o 
   2   9   1        0.38        0.85      0.39 o 
   3   9   1        0.26        1.57      0.84 o 
   4   9   1       62.33       67.86      1.25 o 
   5   9   1       27.46       31.48      0.81 o 
   6   9   1       15.46       10.25      0.69 o 
   7   9   1        2.51        0.81      0.30 o 
   8   9   1       14.93       13.80      0.68 o 
  -7  10   1        0.58        1.13      0.20 o 
  -6  10   1       52.51       56.94      1.17 o 
  -5  10   1        1.57        2.28      0.31 o 
  -4  10   1      264.90      273.63      6.31 o 
  -3  10   1      491.23      474.03      7.85 o 
  -2  10   1       86.40       83.78      1.49 o 
  -1  10   1       10.32       10.65      0.52 o 
   0  10   1       19.93       22.31      1.02 o 
   1  10   1        0.68        0.29      0.41 o 
   2  10   1       16.16       15.68      0.81 o 
   3  10   1      367.12      378.72      5.62 o 
   4  10   1       97.24      113.10      2.26 o 
   5  10   1       14.17       13.53      0.56 o 
   6  10   1       10.25        8.74      0.44 o 
  -6  11   1        0.08        0.40      0.30 o 
  -5  11   1       13.72       17.63      0.51 o 
  -4  11   1        9.58        7.37      0.54 o 
  -3  11   1        2.11        2.02      0.27 o 
  -2  11   1        0.46        0.56      0.21 o 
  -1  11   1       25.43       23.86      1.27 o 
   0  11   1      216.43      207.62      4.45 o 
   1  11   1       92.34       95.25      3.04 o 
   2  11   1        4.26        4.53      0.58 o 
   3  11   1        2.37        1.93      0.47 o 
   4  11   1        0.68        0.85      0.38 o 
   5  11   1       10.31       10.78      0.74 o 
  -3  12   1       24.81       31.44      1.14 o 
   0  12   1        3.00        3.29      0.35 o 
   1  12   1        7.10        5.27      0.49 o 
   2  12   1        2.20        2.59      0.39 o 
   3  12   1        4.60        5.79      0.51 o 
 -13   0   2        2.03        1.33      0.46 o 
 -12   0   2       78.82       83.77      2.42 o 
 -11   0   2       83.11       66.92      2.20 o 
 -10   0   2       46.99       45.47      1.25 o 
  -9   0   2      225.08      206.07      5.10 o 
  -8   0   2        8.79       12.41      1.54 o 
  -7   0   2      142.61      150.90      9.74 o 
  -6   0   2       19.27       22.08      0.99 o 
  -5   0   2       15.88        7.01      0.56 o 
  -4   0   2      631.75      665.33     16.01 o 
  -3   0   2      334.55      350.70      7.62 o 
  -2   0   2     5677.27     5199.10     95.67 o 
  -1   0   2       22.67       21.70      0.49 o 
   0   0   2     2258.00     2009.21     31.01 o 
   1   0   2     7545.88     6739.56    113.38 o 
   2   0   2     6767.72     6409.05    122.46 o 
   3   0   2     1869.43     2020.26     49.41 o 
   4   0   2      195.06      195.54      5.88 o 
   5   0   2      346.34      367.65     10.34 o 
   6   0   2       43.17       39.25      2.43 o 
   7   0   2      329.58      317.04      5.90 o 
   8   0   2        8.94        6.82      0.53 o 
   9   0   2       10.45       11.38      0.75 o 
  10   0   2        1.02       -0.14      0.41 o 
  11   0   2        0.46        1.13      0.32 o 
 -13   1   2        6.21        4.29      0.30 o 
 -12   1   2        0.37        0.38      0.29 o 
 -11   1   2        6.78        5.24      0.37 o 
 -10   1   2       29.14       23.68      0.80 o 
  -9   1   2       68.17       64.93      1.11 o 
  -8   1   2       83.56       86.49      2.98 o 
  -7   1   2        9.60        9.01      0.98 o 
  -6   1   2      231.95      222.92      4.58 o 
  -5   1   2       12.89       14.94      0.70 o 
  -4   1   2       37.38       43.98      0.79 o 
  -3   1   2      201.50      220.86      2.87 o 
  -2   1   2     1046.21     1096.76     19.18 o 
  -1   1   2      716.85      722.85      8.92 o 
   0   1   2      800.88      781.02      8.81 o 
   1   1   2     2501.55     2488.05     37.37 o 
   2   1   2      897.42      896.61     15.07 o 
   3   1   2      306.67      251.33      4.44 o 
   4   1   2       34.40       29.79      0.99 o 
   5   1   2      279.11      291.69      7.00 o 
   6   1   2       22.17       23.95      1.29 o 
   7   1   2       46.28       41.06      1.09 o 
   8   1   2        1.45        1.06      0.31 o 
   9   1   2        6.79        7.09      0.40 o 
  10   1   2        5.81        6.94      0.55 o 
  11   1   2        4.83        4.14      0.29 o 
 -13   2   2        3.02        2.97      0.41 o 
 -12   2   2        2.05        2.81      0.29 o 
 -11   2   2        2.52        2.42      0.34 o 
 -10   2   2      103.57      108.40      1.67 o 
  -9   2   2       48.32       46.81      1.02 o 
  -8   2   2      341.16      364.27      9.72 o 
  -7   2   2     1047.80     1040.02     21.55 o 
  -6   2   2      317.34      333.48      8.45 o 
  -5   2   2        4.50       11.30      0.69 o 
  -4   2   2      164.23      175.17      3.45 o 
  -3   2   2       30.29       37.83      1.68 o 
  -2   2   2      104.84       98.83      1.45 o 
  -1   2   2      434.28      368.10      6.19 o 
   0   2   2        7.17        8.45      0.66 o 
   1   2   2     1662.43     1782.62     27.19 o 
   2   2   2       93.14       67.21      1.42 o 
   3   2   2        1.46        0.85      1.91 o 
   4   2   2     3722.84     3507.56     48.56 o 
   5   2   2     1648.41     1740.51     34.20 o 
   6   2   2        1.20        3.64      2.81 o 
   7   2   2      197.95      189.53      3.02 o 
   8   2   2        8.71        9.09      0.54 o 
   9   2   2        9.81       10.48      0.57 o 
  10   2   2       12.44       11.34      0.77 o 
  11   2   2        3.42        2.18      0.48 o 
 -12   3   2        5.27        4.07      0.41 o 
 -11   3   2        6.24        5.94      0.44 o 
 -10   3   2       37.27       40.81      0.96 o 
  -9   3   2       31.37       30.41      0.96 o 
  -8   3   2        4.31        4.12      0.45 o 
  -7   3   2       36.88       39.02      1.58 o 
  -6   3   2       52.10       72.54      2.40 o 
  -5   3   2      704.16      713.43     22.94 o 
  -4   3   2     2360.39     2357.46     81.23 o 
  -3   3   2     3102.52     3416.29     78.80 o 
  -2   3   2     2195.79     2513.68     39.53 o 
  -1   3   2        1.11        2.22      0.24 o 
   0   3   2      247.47      301.09      4.47 o 
   1   3   2      503.46      473.86      7.43 o 
   2   3   2       32.88       38.19      1.30 o 
   3   3   2      139.04      136.64      2.51 o 
   4   3   2      150.61      136.65      2.73 o 
   5   3   2       23.24       17.13      1.30 o 
   6   3   2      177.80      172.22      5.22 o 
   7   3   2      199.89      202.13      3.29 o 
   8   3   2      155.04      162.77      2.21 o 
   9   3   2      112.42      113.41      1.84 o 
  10   3   2       14.10       18.99      0.75 o 
  11   3   2       47.55       46.50      2.15 o 
 -12   4   2       16.93       17.08      0.65 o 
 -11   4   2       13.93       14.35      1.10 o 
 -10   4   2       51.14       52.93      1.28 o 
  -9   4   2      109.91      101.65      1.42 o 
  -8   4   2        4.11        4.37      0.45 o 
  -7   4   2        0.54        2.11      1.71 o 
  -6   4   2      239.89      258.31      6.10 o 
  -5   4   2      680.44      641.87     16.11 o 
  -4   4   2      206.54      250.46      5.59 o 
  -3   4   2      190.56      188.10      5.30 o 
  -2   4   2     1717.26     2040.10     31.82 o 
  -1   4   2      951.79     1056.92     17.18 o 
   0   4   2     1245.80     1289.73     16.96 o 
   1   4   2      535.50      555.95      8.04 o 
   2   4   2      108.56       67.57      2.19 o 
   3   4   2     1243.13     1308.24     22.81 o 
   4   4   2       60.57       60.98      2.33 o 
   5   4   2       22.42       24.21      2.25 o 
   6   4   2      436.06      419.20      4.94 o 
   7   4   2       60.44       55.89      1.08 o 
   8   4   2       67.68       61.87      1.13 o 
   9   4   2      273.24      260.71      4.65 o 
  10   4   2       39.21       39.07      1.02 o 
 -12   5   2        5.46        5.22      0.51 o 
 -11   5   2        0.09        1.15      0.60 o 
 -10   5   2        0.13       -0.03      0.30 o 
  -9   5   2        2.23        2.09      0.35 o 
  -8   5   2       67.25       72.80      1.22 o 
  -7   5   2       23.78       25.28      0.71 o 
  -6   5   2      505.97      506.77      9.82 o 
  -5   5   2      320.55      323.01      7.37 o 
  -4   5   2        5.50        3.12      0.51 o 
  -3   5   2       84.47      133.66      4.18 o 
  -2   5   2      692.52      672.67     12.26 o 
  -1   5   2      351.69      333.06      5.09 o 
   0   5   2      211.68      213.16      3.30 o 
   1   5   2     1664.92     1624.21     31.66 o 
   2   5   2       33.39       29.17      1.13 o 
   4   5   2       18.79       29.61      2.29 o 
   5   5   2        1.52        3.86      0.55 o 
   6   5   2      635.23      657.86      7.69 o 
   7   5   2      100.96       86.08      1.75 o 
   8   5   2        0.80        2.85      0.43 o 
   9   5   2       25.81       26.67      0.89 o 
  10   5   2        5.88        3.10      0.33 o 
 -11   6   2        0.19        0.31      0.20 o 
 -10   6   2        6.08        3.63      0.40 o 
  -9   6   2       27.24       21.83      0.69 o 
  -8   6   2       21.92       18.69      0.70 o 
  -7   6   2      111.71       96.42      1.54 o 
  -6   6   2       21.66       23.07      0.63 o 
  -5   6   2       54.58       52.34      1.74 o 
  -4   6   2      274.73      273.24      7.54 o 
  -3   6   2      106.70      101.70      3.51 o 
  -2   6   2      157.44      166.09      3.84 o 
  -1   6   2      212.94      219.86      4.85 o 
   0   6   2      249.07      303.14     11.53 o 
   1   6   2       92.84      110.67      3.40 o 
   3   6   2       31.31       33.40      1.96 o 
   4   6   2       30.63       32.28      1.09 o 
   5   6   2       60.36       57.24      1.32 o 
   6   6   2      523.57      517.32      6.44 o 
   7   6   2      341.81      340.28      5.25 o 
   8   6   2        4.52        6.45      0.53 o 
   9   6   2        9.42        9.79      0.55 o 
  10   6   2        6.24        5.64      0.50 o 
 -11   7   2        5.89        6.05      1.13 o 
 -10   7   2        9.06        8.03      0.65 o 
  -9   7   2        2.70        0.69      0.29 o 
  -8   7   2       20.44       25.92      0.66 o 
  -7   7   2       23.06       22.15      0.65 o 
  -6   7   2       72.36       69.83      1.32 o 
  -5   7   2       12.60       15.63      0.59 o 
  -4   7   2      732.76      705.06      8.24 o 
  -3   7   2      247.45      217.68      4.59 o 
  -2   7   2      205.76      191.14      9.49 o 
  -1   7   2      113.95      106.63      3.39 o 
   0   7   2      318.75      282.03      8.62 o 
   1   7   2      328.83      320.20     15.71 o 
   2   7   2       73.36       55.58      2.57 o 
   3   7   2      566.55      570.98      7.91 o 
   4   7   2      694.31      739.23      7.27 o 
   5   7   2      573.10      570.29      5.98 o 
   6   7   2        2.75        3.21      0.43 o 
   7   7   2       17.45       14.94      0.67 o 
   8   7   2       33.16       39.41      1.00 o 
   9   7   2        2.23        1.63      0.26 o 
 -10   8   2        0.03        0.16      0.23 o 
  -9   8   2       28.78       21.55      0.77 o 
  -8   8   2       51.17       58.12      2.14 o 
  -7   8   2        2.02        3.16      0.34 o 
  -6   8   2        0.84        1.66      0.65 o 
  -5   8   2       18.52       18.81      0.64 o 
  -4   8   2        6.66        7.72      0.44 o 
  -3   8   2       44.54       36.74      0.84 o 
  -2   8   2       19.55       13.88      0.64 o 
  -1   8   2      125.76      112.61      2.11 o 
   0   8   2      175.68      156.87      2.79 o 
   1   8   2      536.43      506.74      6.78 o 
   2   8   2      694.99      740.39     10.16 o 
   3   8   2       84.11       88.84      2.21 o 
   4   8   2        7.08        7.92      0.48 o 
   5   8   2       43.03       36.59      0.91 o 
   6   8   2        1.41        1.63      0.39 o 
   7   8   2        0.27        0.40      0.33 o 
   8   8   2      103.58       91.49      2.12 o 
  -9   9   2        6.12        6.84      0.78 o 
  -8   9   2       34.13       34.18      0.80 o 
  -7   9   2        2.03        1.37      0.27 o 
  -6   9   2      133.81      135.79      2.45 o 
  -5   9   2       47.93       45.04      1.01 o 
  -4   9   2       65.83       76.92      1.35 o 
  -3   9   2        5.08        3.72      0.50 o 
  -2   9   2      858.36      857.69     10.30 o 
  -1   9   2      725.13      712.57      9.16 o 
   0   9   2        0.24        0.05      0.42 o 
   1   9   2        7.10        7.56      0.99 o 
   2   9   2       21.75       29.11      1.29 o 
   3   9   2        0.68        0.64      0.39 o 
   4   9   2        2.99        1.80      1.27 o 
   5   9   2       58.74       54.04      1.18 o 
   6   9   2       53.54       60.36      1.71 o 
   7   9   2       44.48       44.55      1.77 o 
  -8  10   2       29.67       31.96      0.78 o 
  -7  10   2        2.96        0.99      0.20 o 
  -6  10   2       35.60       39.78      0.90 o 
  -5  10   2       57.92       60.76      1.28 o 
  -4  10   2       69.00       66.69      1.25 o 
  -3  10   2       20.47       18.48      0.78 o 
  -2  10   2       20.62       17.84      0.56 o 
  -1  10   2        2.19        3.60      0.49 o 
   0  10   2        2.30        6.00      0.97 o 
   1  10   2        4.60        3.40      0.94 o 
   2  10   2       10.21        9.13      0.76 o 
   3  10   2       35.84       39.10      2.38 o 
   4  10   2       38.64       36.21      1.43 o 
   5  10   2        0.72        1.54      0.45 o 
   6  10   2        1.51        0.76      0.37 o 
  -6  11   2       87.82       92.53      1.51 o 
  -5  11   2       49.15       43.95      1.36 o 
  -4  11   2      106.40      119.77      1.89 o 
  -3  11   2      130.63      134.33      2.19 o 
  -2  11   2       44.64       49.40      1.54 o 
  -1  11   2       23.14       24.05      1.20 o 
   0  11   2       14.15       13.16      0.77 o 
   1  11   2       14.02       18.09      0.93 o 
   2  11   2        0.14        0.40      0.37 o 
   3  11   2        3.25        2.67      0.47 o 
   4  11   2        2.63        1.75      0.44 o 
  -4  12   2       20.50       22.55      0.88 o 
  -3  12   2       55.26       58.73      3.06 o 
  -2  12   2       24.44       28.39      2.12 o 
  -1  12   2        1.44        1.56      0.29 o 
   0  12   2       46.83       48.27      1.62 o 
   1  12   2        0.82        1.06      0.31 o 
   2  12   2       34.35       32.95      1.25 o 
 -13   1   3       15.04       16.84      0.99 o 
 -12   1   3       70.10       69.57      1.23 o 
 -11   1   3       13.86       11.55      0.52 o 
 -10   1   3      139.91      129.23      1.78 o 
  -9   1   3       24.55       19.72      0.67 o 
  -8   1   3      118.88      109.92      3.04 o 
  -7   1   3        9.02        7.94      0.72 o 
  -6   1   3       65.76       58.39      1.59 o 
  -5   1   3      674.46      681.88     15.42 o 
  -4   1   3     1608.01     1678.60     22.33 o 
  -3   1   3       68.12       64.43      1.12 o 
  -2   1   3     2391.92     2272.32     33.89 o 
  -1   1   3      354.52      379.67      4.69 o 
   0   1   3     1525.91     1514.84     21.12 o 
   1   1   3     2987.48     2905.55     43.80 o 
   2   1   3     1479.14     1555.96     23.69 o 
   3   1   3       21.12       23.32      0.73 o 
   4   1   3      127.12      116.36      2.94 o 
   5   1   3       10.57       13.45      1.03 o 
   6   1   3       19.64       14.67      1.17 o 
   7   1   3        8.99        9.48      0.61 o 
   8   1   3        7.11        5.51      0.41 o 
   9   1   3        2.11        3.01      0.54 o 
  10   1   3        0.33        0.86      0.26 o 
 -13   2   3        3.27        3.07      0.44 o 
 -12   2   3        0.75        0.70      0.30 o 
 -11   2   3        0.67        1.69      0.33 o 
 -10   2   3       15.92       11.68      0.69 o 
  -9   2   3      105.27      107.12      1.66 o 
  -8   2   3       16.68       20.04      1.14 o 
  -7   2   3       26.45       31.37      1.73 o 
  -6   2   3      222.41      251.08      5.74 o 
  -5   2   3      117.53      115.40      2.64 o 
  -4   2   3        9.10       16.16      1.88 o 
  -3   2   3      277.42      333.83      8.74 o 
  -2   2   3     2516.51     2653.51     56.00 o 
  -1   2   3      420.34      509.36      6.26 o 
   0   2   3      137.61      114.31      1.83 o 
   1   2   3      383.06      426.22      6.72 o 
   2   2   3        0.77        2.16      0.28 o 
   3   2   3      319.67      344.06      5.74 o 
   4   2   3      215.98      207.37     12.89 o 
   5   2   3       67.41       70.36      3.46 o 
   6   2   3       18.98       17.99      0.83 o 
   7   2   3        0.34        0.31      0.35 o 
   8   2   3       30.08       32.65      1.14 o 
   9   2   3        5.67        5.57      0.36 o 
  10   2   3        5.54        5.53      0.59 o 
 -13   3   3        3.22        5.05      0.69 o 
 -12   3   3        2.66        2.81      0.31 o 
 -11   3   3        7.23        9.32      0.53 o 
 -10   3   3      135.67      133.76      1.85 o 
  -9   3   3        1.18        3.52      1.52 o 
  -8   3   3      308.65      319.97      8.26 o 
  -7   3   3      304.54      278.82      6.51 o 
  -6   3   3       16.57       26.60      1.51 o 
  -5   3   3      688.95      673.75     12.38 o 
  -4   3   3     1208.05     1237.62     25.95 o 
  -3   3   3       36.87       44.85      1.39 o 
  -2   3   3      738.46      783.98     11.44 o 
  -1   3   3      424.76      415.59      5.75 o 
   0   3   3     1064.96     1123.70     16.06 o 
   1   3   3       55.16       89.71      1.83 o 
   2   3   3       14.90       13.57      0.56 o 
   3   3   3        0.08       14.19      1.28 o 
   4   3   3      237.77      197.21      5.93 o 
   5   3   3       77.70       78.72      3.86 o 
   6   3   3      435.73      398.05      6.72 o 
   7   3   3       43.76       46.15      0.95 o 
   8   3   3        5.02        7.67      0.44 o 
   9   3   3        0.16        0.11      0.28 o 
  10   3   3        1.93        1.04      0.54 o 
 -12   4   3        0.44        0.00      0.32 o 
 -11   4   3       16.47       19.87      0.76 o 
 -10   4   3        1.55        3.93      0.56 o 
  -9   4   3       13.44       15.41      0.59 o 
  -8   4   3       74.25       72.79      1.30 o 
  -7   4   3        3.06        3.49      0.71 o 
  -6   4   3       17.91       16.99      1.28 o 
  -5   4   3      133.86      134.17      3.44 o 
  -4   4   3     1502.32     1508.94     29.33 o 
  -3   4   3       17.82       20.38      0.79 o 
  -2   4   3     2656.48     2903.73     50.76 o 
  -1   4   3      654.93      659.11      9.14 o 
   0   4   3      162.23      208.07      3.28 o 
   1   4   3      211.97      297.70      4.51 o 
   2   4   3      498.20      514.26      9.65 o 
   3   4   3      124.21      101.89      4.42 o 
   4   4   3       35.30       42.93      2.64 o 
   5   4   3      109.10      107.87      2.16 o 
   6   4   3        6.46        6.75      0.40 o 
   7   4   3        3.95        4.08      0.42 o 
   8   4   3       30.48       36.43      0.83 o 
   9   4   3        1.73        1.43      0.40 o 
  10   4   3       21.80       21.78      0.87 o 
 -12   5   3       27.31       27.21      1.54 o 
 -11   5   3        3.88        1.68      0.41 o 
 -10   5   3       22.53       17.88      0.62 o 
  -9   5   3        7.70        6.67      0.38 o 
  -8   5   3       21.97       17.51      0.60 o 
  -7   5   3       43.23       32.87      0.89 o 
  -6   5   3       15.40       12.32      1.24 o 
  -5   5   3       67.73       62.64      2.05 o 
  -4   5   3        0.33        0.99      0.42 o 
  -3   5   3     1044.36     1162.51     23.70 o 
  -2   5   3     1874.37     2162.19     38.01 o 
  -1   5   3      482.81      557.66      9.79 o 
   0   5   3      126.22      135.35      2.49 o 
   1   5   3      376.68      383.79     17.09 o 
   3   5   3       48.59       48.83      2.83 o 
   4   5   3      119.83       98.47      4.88 o 
   5   5   3       38.66       43.03      1.78 o 
   6   5   3      128.44      124.19      2.21 o 
   7   5   3       14.22       14.31      0.67 o 
   8   5   3      138.18      133.30      2.44 o 
   9   5   3       83.52       83.32      1.42 o 
 -12   6   3        0.76        0.23      0.42 o 
 -11   6   3        0.20        0.35      0.22 o 
 -10   6   3       10.51        8.33      0.53 o 
  -9   6   3       65.37       67.06      1.32 o 
  -8   6   3      215.06      222.31      2.88 o 
  -7   6   3        0.14        0.33      0.26 o 
  -6   6   3      515.65      479.80      6.19 o 
  -5   6   3       30.73       31.59      1.16 o 
  -4   6   3      432.52      416.34      7.86 o 
  -3   6   3      144.13      161.54      4.02 o 
  -2   6   3      487.09      469.28     11.92 o 
  -1   6   3        6.58       15.66      1.05 o 
   0   6   3      324.17      389.40     14.27 o 
   1   6   3      301.92      308.53     11.55 o 
   3   6   3      359.35      329.16      9.75 o 
   4   6   3       64.14       66.27      1.20 o 
   5   6   3        0.26       -0.20      0.36 o 
   6   6   3      259.60      278.48      4.02 o 
   7   6   3      124.36      137.08      2.88 o 
   8   6   3        0.77        0.83      0.32 o 
   9   6   3        0.00        0.15      0.19 o 
 -11   7   3       16.36       15.97      0.74 o 
 -10   7   3        7.68        3.98      0.39 o 
  -9   7   3        0.41        0.64      0.32 o 
  -8   7   3       36.86       29.77      0.81 o 
  -7   7   3      190.62      175.48      2.61 o 
  -6   7   3      260.35      257.55      3.38 o 
  -5   7   3        4.27        7.07      0.82 o 
  -4   7   3       17.21       19.07      0.56 o 
  -3   7   3       38.83       39.81      2.40 o 
  -2   7   3       44.47       46.55      2.06 o 
  -1   7   3      200.74      178.95      9.73 o 
   0   7   3        0.66        1.35      0.48 o 
   1   7   3        0.06        0.62      0.43 o 
   2   7   3       82.32       80.66      1.65 o 
   3   7   3      264.94      266.64      3.88 o 
   4   7   3      223.86      224.76      3.09 o 
   5   7   3       56.84       50.04      1.36 o 
   6   7   3       11.93       12.43      0.63 o 
   7   7   3        0.91        0.15      0.27 o 
   8   7   3       12.45       13.45      0.61 o 
 -10   8   3       64.46       60.86      2.20 o 
  -9   8   3       13.96        9.99      0.46 o 
  -8   8   3       19.76       23.78      0.73 o 
  -7   8   3        2.57        3.62      0.39 o 
  -6   8   3      301.14      317.60      4.45 o 
  -5   8   3       62.05       57.78      1.24 o 
  -4   8   3      565.34      551.59      6.99 o 
  -3   8   3        0.86        1.13      0.29 o 
  -2   8   3      233.08      218.12      3.59 o 
  -1   8   3       19.88       24.38      1.02 o 
   0   8   3      521.05      505.89      7.07 o 
   1   8   3      514.22      552.99     11.32 o 
   2   8   3      132.10      139.59      2.94 o 
   3   8   3        0.64        0.38      0.29 o 
   4   8   3        4.97        7.11      0.46 o 
   5   8   3       23.47       21.46      0.77 o 
   6   8   3        4.39        6.83      0.62 o 
   7   8   3        1.51        1.29      0.33 o 
   8   8   3       19.15       18.74      0.82 o 
  -9   9   3        0.23       -0.03      0.17 o 
  -8   9   3       63.21       64.26      1.31 o 
  -7   9   3        9.34        8.61      0.48 o 
  -6   9   3       31.76       34.16      1.78 o 
  -5   9   3        6.20        5.77      0.41 o 
  -4   9   3       18.07       17.22      0.64 o 
  -3   9   3       44.11       42.13      0.97 o 
  -2   9   3        6.53        5.38      0.46 o 
  -1   9   3        1.59        3.68      0.89 o 
   0   9   3       51.75       59.07      1.73 o 
   1   9   3        0.09        0.46      0.37 o 
   2   9   3        0.97        1.45      0.44 o 
   3   9   3        9.91       10.87      1.55 o 
   4   9   3        4.71        4.50      0.41 o 
   5   9   3       22.83       27.34      0.86 o 
   6   9   3        3.26        3.77      0.42 o 
   7   9   3       10.93        4.03      0.37 o 
  -8  10   3       79.17       77.42      1.30 o 
  -7  10   3        3.27        5.90      0.38 o 
  -6  10   3      129.99      142.37      2.36 o 
  -5  10   3        0.06        0.09      0.24 o 
  -4  10   3      191.34      202.05      2.75 o 
  -3  10   3       63.11       64.21      1.28 o 
  -2  10   3      153.82      157.31      2.35 o 
  -1  10   3       39.40       40.49      2.02 o 
   0  10   3       88.50       86.27      2.30 o 
   1  10   3        5.45        7.27      0.74 o 
   2  10   3        7.51        4.86      0.58 o 
   3  10   3       32.59       38.30      1.51 o 
   4  10   3       19.49       25.10      1.14 o 
   5  10   3        7.49        5.56      0.62 o 
  -6  11   3       27.35       28.75      0.74 o 
  -5  11   3       11.54       14.01      0.48 o 
  -4  11   3        8.57       11.44      0.51 o 
  -3  11   3       37.13       38.04      0.97 o 
  -2  11   3        4.41        4.25      0.47 o 
  -1  11   3       11.84       10.24      2.37 o 
   0  11   3       25.87       30.52      1.21 o 
   1  11   3        7.56        8.06      0.67 o 
   2  11   3       35.50       36.39      3.05 o 
   3  11   3        3.29        5.35      0.56 o 
   4  11   3        1.03        0.99      0.36 o 
  -3  12   3       45.74       45.85      4.35 o 
  -2  12   3       70.38       70.33      1.77 o 
  -1  12   3        5.15        5.70      0.47 o 
   0  12   3       30.96       27.93      1.46 o 
   1  12   3       10.24        9.85      0.63 o 
 -13   0   4        7.40        6.87      0.57 o 
 -12   0   4      123.06      121.65      2.70 o 
 -11   0   4       43.08       46.36      1.33 o 
 -10   0   4       51.95       42.45      1.51 o 
  -9   0   4       29.05       28.61      1.26 o 
  -8   0   4       71.39       68.30      3.54 o 
  -7   0   4      666.17      651.02     17.12 o 
  -6   0   4      535.49      552.66     11.53 o 
  -5   0   4      503.12      414.54      8.86 o 
  -4   0   4     1659.62     1597.57     28.46 o 
  -3   0   4    12594.00    10605.72    179.88 o 
  -2   0   4     1015.14      988.36     15.36 o 
  -1   0   4      141.85      149.07      3.24 o 
   0   0   4     3331.44     3380.01     64.70 o 
   1   0   4      417.29      422.72      8.52 o 
   2   0   4      187.57      177.72      3.98 o 
   3   0   4      566.80      586.06     20.28 o 
   4   0   4      296.10      281.35     12.55 o 
   5   0   4      163.43      158.78     12.92 o 
   6   0   4      102.82       92.93      2.19 o 
   7   0   4      106.63      113.22      3.62 o 
   8   0   4        8.93       10.69      1.18 o 
   9   0   4       18.33       14.88      0.94 o 
  10   0   4       10.15        6.68      0.42 o 
 -13   1   4        3.27        3.74      0.42 o 
 -12   1   4        2.69        2.87      0.42 o 
 -11   1   4        0.09        0.46      0.29 o 
 -10   1   4        1.76        0.58      0.28 o 
  -9   1   4      103.96       98.83      1.70 o 
  -8   1   4        7.56        5.16      0.65 o 
  -7   1   4       48.25       49.71      1.44 o 
  -6   1   4      365.52      349.19      5.42 o 
  -5   1   4      145.29      124.72      2.37 o 
  -4   1   4      108.21      128.88      2.33 o 
  -3   1   4       75.32       72.26      1.42 o 
  -2   1   4      657.50      670.26      9.24 o 
  -1   1   4      576.86      627.27      7.52 o 
   0   1   4     1472.79     1528.83     23.20 o 
   1   1   4       25.11       19.17      0.60 o 
   2   1   4      124.12      122.18      2.27 o 
   3   1   4      257.59      234.73      4.47 o 
   4   1   4      239.74      258.95      6.16 o 
   5   1   4        0.91        0.44      3.32 o 
   6   1   4      117.34      107.88      2.67 o 
   7   1   4       21.96       19.07      0.71 o 
   8   1   4        0.17        0.24      0.42 o 
   9   1   4        0.12        0.12      0.28 o 
  10   1   4        7.05        6.33      0.35 o 
 -13   2   4        0.01       -0.04      0.26 o 
 -12   2   4       13.90       12.53      0.50 o 
 -11   2   4       20.11       25.43      0.84 o 
 -10   2   4      133.47      126.45      2.01 o 
  -9   2   4        6.27        5.94      0.48 o 
  -8   2   4      456.14      450.06      9.93 o 
  -7   2   4      603.94      638.51     11.61 o 
  -6   2   4      184.08      183.38      3.37 o 
  -5   2   4     1578.61     1536.21     24.58 o 
  -4   2   4        0.52        2.26      0.44 o 
  -3   2   4     1253.96     1353.43     23.68 o 
  -2   2   4     1024.26     1191.39     14.41 o 
  -1   2   4      156.17      153.58      2.82 o 
   0   2   4      414.81      442.94      6.98 o 
   1   2   4     1578.77     1716.28     26.08 o 
   2   2   4     1881.28     1870.60     26.48 o 
   3   2   4      109.33      116.99      3.08 o 
   4   2   4       80.31       77.47      3.59 o 
   5   2   4       51.53       56.54      3.06 o 
   6   2   4       10.43        9.64      0.57 o 
   7   2   4        2.96        2.59      0.42 o 
   8   2   4       45.13       43.31      1.04 o 
   9   2   4        5.26        7.08      0.54 o 
  10   2   4        0.46        0.60      0.31 o 
 -13   3   4        0.02        0.80      0.22 o 
 -12   3   4        9.05       10.24      0.56 o 
 -11   3   4       51.71       58.41      1.25 o 
 -10   3   4       62.81       61.83      1.18 o 
  -9   3   4       34.98       32.61      0.90 o 
  -8   3   4       36.48       37.04      1.41 o 
  -7   3   4      148.89      144.95      3.24 o 
  -6   3   4      260.18      229.48      4.62 o 
  -5   3   4        5.22        9.29      0.63 o 
  -4   3   4      466.08      554.00     10.15 o 
  -3   3   4       36.99       53.49      1.35 o 
  -2   3   4     1865.88     1999.46     40.25 o 
  -1   3   4      904.62      905.81     12.92 o 
   0   3   4       25.34       39.38      1.04 o 
   1   3   4       74.07       83.73      1.84 o 
   2   3   4      646.17      652.97     10.20 o 
   3   3   4        0.32       12.29      2.60 o 
   4   3   4      138.67      131.47      5.27 o 
   5   3   4      477.95      452.78      4.87 o 
   6   3   4        9.51        6.43      0.44 o 
   7   3   4        8.94        7.34      0.43 o 
   8   3   4        0.31       -0.03      0.33 o 
   9   3   4        3.77        1.94      0.85 o 
 -13   4   4       18.77       20.09      0.83 o 
 -12   4   4       10.65        9.42      1.19 o 
 -11   4   4       30.11       29.11      0.71 o 
 -10   4   4       78.57       70.74      1.39 o 
  -9   4   4       10.74       10.18      0.52 o 
  -8   4   4      202.21      185.30      2.44 o 
  -7   4   4        8.76        8.47      0.79 o 
  -6   4   4       93.68       91.20      2.43 o 
  -5   4   4      282.08      296.09      8.07 o 
  -4   4   4        4.55        6.79      0.55 o 
  -3   4   4     1247.29     1342.24     23.77 o 
  -2   4   4     2670.95     2919.68     45.18 o 
  -1   4   4      991.92     1088.83     15.48 o 
   0   4   4     2297.90     2477.41     34.37 o 
   1   4   4      208.96      235.27      8.87 o 
   2   4   4      192.06      195.98     14.30 o 
   3   4   4       65.20       70.93      3.99 o 
   4   4   4      135.75      121.76      8.46 o 
   5   4   4       14.49       14.54      0.73 o 
   6   4   4       20.19       16.54      0.67 o 
   7   4   4       32.42       32.40      0.87 o 
   8   4   4       31.31       31.14      0.85 o 
   9   4   4       32.43       35.60      1.25 o 
 -12   5   4        3.44        4.10      0.45 o 
 -11   5   4       74.13       78.46      1.85 o 
 -10   5   4        6.52        5.48      0.34 o 
  -9   5   4       65.09       62.02      1.15 o 
  -8   5   4       29.34       27.19      0.67 o 
  -7   5   4      210.06      192.66      3.16 o 
  -6   5   4      388.61      382.51      7.88 o 
  -5   5   4       50.93       53.41      1.89 o 
  -4   5   4      595.22      563.70     12.01 o 
  -3   5   4      301.60      314.38      6.98 o 
  -2   5   4       43.46       34.24      1.55 o 
  -1   5   4      336.43      377.82      7.14 o 
   0   5   4     1055.31     1108.72     22.93 o 
   1   5   4     1962.31     1915.93     48.84 o 
   2   5   4       32.28       28.09      3.79 o 
   3   5   4      348.69      323.83      9.79 o 
   4   5   4       48.27       41.46      1.22 o 
   5   5   4       80.21       84.14      1.53 o 
   6   5   4        3.72        6.43      0.59 o 
   7   5   4       15.69       17.75      0.73 o 
   8   5   4       30.60       34.12      0.89 o 
   9   5   4       19.29       21.33      1.12 o 
 -12   6   4        0.09        0.42      0.48 o 
 -11   6   4        0.04        0.10      0.21 o 
 -10   6   4       34.78       27.78      0.86 o 
  -9   6   4        9.37        8.61      0.51 o 
  -8   6   4       23.91       21.81      0.66 o 
  -7   6   4        3.93        5.13      0.45 o 
  -6   6   4      132.17      118.36      1.92 o 
  -5   6   4      251.26      237.34      5.43 o 
  -4   6   4      965.80     1024.32     21.20 o 
  -3   6   4        2.58       14.07      1.69 o 
  -2   6   4       11.11        9.35      0.92 o 
  -1   6   4      506.40      554.83     13.91 o 
   0   6   4      208.27      200.40      7.96 o 
   2   6   4      145.99      119.96      4.26 o 
   3   6   4       51.75       48.31      1.13 o 
   4   6   4       68.14       77.31      1.91 o 
   5   6   4      233.34      239.01      4.21 o 
   6   6   4       90.52       85.29      2.34 o 
   7   6   4       41.98       41.86      1.09 o 
   8   6   4        2.93        2.54      0.37 o 
 -11   7   4       38.02       37.19      1.34 o 
 -10   7   4        0.62        0.39      0.26 o 
  -9   7   4       53.43       57.10      1.17 o 
  -8   7   4       25.99       24.64      0.94 o 
  -7   7   4       17.56       16.50      0.69 o 
  -6   7   4      209.31      201.86      3.19 o 
  -5   7   4        4.71        3.88      0.36 o 
  -4   7   4      274.22      258.14      3.35 o 
  -3   7   4        0.20        0.38      0.42 o 
  -2   7   4      432.57      443.18     21.09 o 
  -1   7   4      569.63      590.27     21.29 o 
   0   7   4       37.30       35.74      1.00 o 
   1   7   4      201.17      175.46      3.53 o 
   2   7   4      548.69      517.57      7.23 o 
   3   7   4      711.24      703.33      7.83 o 
   4   7   4       21.89       31.43      1.04 o 
   5   7   4       15.69       20.29      0.99 o 
   6   7   4       24.39       29.38      0.98 o 
   7   7   4        3.90        2.87      0.32 o 
   8   7   4        1.21        0.51      0.22 o 
 -10   8   4        8.47       10.80      0.53 o 
  -9   8   4       14.35       16.52      0.57 o 
  -8   8   4        0.43        0.37      0.27 o 
  -7   8   4        0.03        0.24      0.28 o 
  -6   8   4        8.87       12.85      0.76 o 
  -5   8   4        7.47        5.43      0.40 o 
  -4   8   4       51.58       51.66      1.05 o 
  -3   8   4        1.00        1.23      0.28 o 
  -2   8   4        2.50        2.38      0.44 o 
  -1   8   4        2.73        7.78      1.16 o 
   0   8   4        0.52        0.03      0.37 o 
   1   8   4        5.15        4.04      0.75 o 
   2   8   4       17.06       14.55      0.90 o 
   3   8   4       16.42       16.32      0.64 o 
   4   8   4       11.56        6.34      0.52 o 
   5   8   4        6.45        5.17      0.61 o 
   6   8   4       21.74       22.03      0.98 o 
   7   8   4        0.73        1.53      0.36 o 
  -9   9   4       44.38       51.28      1.02 o 
  -8   9   4       69.74       67.59      1.35 o 
  -7   9   4        4.39        2.93      0.33 o 
  -6   9   4       49.61       49.43      1.09 o 
  -5   9   4       12.67       15.94      0.62 o 
  -4   9   4      176.27      182.73      2.76 o 
  -3   9   4       36.93       42.96      0.98 o 
  -2   9   4      127.14      120.11      2.73 o 
  -1   9   4      344.99      348.98      6.32 o 
   0   9   4      136.94      132.53      3.56 o 
   1   9   4      166.22      162.17      3.85 o 
   2   9   4       57.48       46.30      1.60 o 
   3   9   4       62.85       67.52      1.50 o 
   4   9   4        2.69        4.10      0.50 o 
   5   9   4       32.33       35.96      1.26 o 
   6   9   4        0.05        0.52      0.25 o 
  -8  10   4       21.50       22.81      0.59 o 
  -7  10   4        9.70        9.28      0.45 o 
  -6  10   4       29.20       28.27      0.76 o 
  -5  10   4        3.38        1.90      0.40 o 
  -4  10   4       16.25       14.44      0.54 o 
  -3  10   4        4.92        4.56      0.43 o 
  -2  10   4        0.02        0.23      0.32 o 
  -1  10   4       60.83       65.21      2.13 o 
   0  10   4        1.06        1.81      1.04 o 
   1  10   4        0.45        0.99      0.48 o 
   2  10   4        2.60        3.71      0.59 o 
   3  10   4        4.25        3.71      0.57 o 
   4  10   4       10.45       11.26      1.93 o 
  -6  11   4       36.81       33.07      0.87 o 
  -5  11   4        4.75        4.88      0.31 o 
  -4  11   4       18.84       17.82      0.66 o 
  -3  11   4       41.84       44.71      1.38 o 
  -2  11   4       75.50       76.99      2.16 o 
  -1  11   4       63.38       67.78      1.83 o 
   0  11   4       27.66       21.14      0.94 o 
   1  11   4       21.16       24.45      1.06 o 
   2  11   4        6.93        3.62      0.71 o 
   3  11   4       29.58       29.21      1.24 o 
  -3  12   4       29.74       26.55      0.87 o 
  -2  12   4        0.09        0.34      0.28 o 
  -1  12   4       18.08       15.59      0.98 o 
   0  12   4        5.31        5.82      0.52 o 
 -14   1   5        9.11       10.74      0.40 o 
 -13   1   5       55.37       58.84      1.28 o 
 -12   1   5      321.72      338.59      4.71 o 
 -11   1   5      189.96      195.43      2.43 o 
 -10   1   5      164.35      149.31      2.31 o 
  -9   1   5        0.43        0.98      0.34 o 
  -8   1   5      309.99      305.72      7.01 o 
  -7   1   5      612.82      610.40     10.06 o 
  -6   1   5     2431.80     2476.82     38.83 o 
  -5   1   5     1547.05     1667.65     26.48 o 
  -4   1   5     1262.32     1450.76     22.98 o 
  -3   1   5      208.40      198.86      3.02 o 
  -2   1   5       93.81      127.75      1.75 o 
  -1   1   5     1256.44     1332.70     18.25 o 
   0   1   5     2751.61     2825.08     42.58 o 
   1   1   5      594.10      625.88      9.81 o 
   2   1   5     1766.28     1731.47     32.71 o 
   3   1   5        3.09        1.92      0.78 o 
   4   1   5      509.16      518.52     15.36 o 
   5   1   5      152.97      142.20      2.79 o 
   6   1   5       22.54       22.70      0.85 o 
   7   1   5      181.54      194.88      2.92 o 
   8   1   5       32.00       39.12      1.83 o 
   9   1   5        8.09        8.56      0.82 o 
 -13   2   5        2.63        3.65      0.44 o 
 -12   2   5       80.81       86.10      1.57 o 
 -11   2   5       18.46       15.80      0.69 o 
 -10   2   5       12.65       13.63      0.60 o 
  -9   2   5      592.67      597.98      7.85 o 
  -8   2   5      336.07      323.11      6.13 o 
  -7   2   5       61.83       58.91      1.66 o 
  -6   2   5      168.38      203.76      3.68 o 
  -5   2   5       39.81       57.43      1.54 o 
  -4   2   5      798.62      801.89     14.29 o 
  -3   2   5      617.97      615.42      9.66 o 
  -2   2   5        9.97        8.08      0.34 o 
  -1   2   5      720.90      752.83     11.64 o 
   0   2   5      981.73     1092.49     16.82 o 
   1   2   5      317.91      323.89      5.35 o 
   2   2   5       74.64       67.32      2.62 o 
   3   2   5       14.52       15.70      1.43 o 
   4   2   5      108.24      103.00      9.85 o 
   5   2   5       15.88       20.38      0.85 o 
   6   2   5       68.66       63.20      1.44 o 
   7   2   5       14.48       15.81      0.77 o 
   8   2   5        1.35        0.24      0.25 o 
   9   2   5        6.96        7.83      0.57 o 
 -13   3   5        6.68        6.73      0.53 o 
 -12   3   5        4.38        5.67      0.47 o 
 -11   3   5        7.13        6.55      0.44 o 
 -10   3   5      211.55      223.04      3.08 o 
  -9   3   5      308.96      289.70      3.66 o 
  -8   3   5      777.42      782.78     12.33 o 
  -7   3   5      239.56      251.90      5.08 o 
  -6   3   5      258.52      282.03      6.45 o 
  -5   3   5      785.15      789.35     14.34 o 
  -4   3   5      258.03      254.51      4.98 o 
  -3   3   5      270.87      265.04      5.65 o 
  -2   3   5      593.39      691.03      9.88 o 
  -1   3   5      316.83      359.55      5.29 o 
   0   3   5      678.69      678.43     10.04 o 
   1   3   5       56.45       69.82      2.05 o 
   2   3   5      740.56      739.66     15.78 o 
   3   3   5      846.09      818.28     20.69 o 
   4   3   5       55.58       45.95      1.27 o 
   5   3   5       93.70       88.07      1.62 o 
   6   3   5      182.48      187.11      2.79 o 
   7   3   5       23.65       23.46      0.75 o 
   8   3   5        9.01        8.68      0.74 o 
   9   3   5        1.12        0.47      0.44 o 
 -13   4   5        8.37       10.33      0.86 o 
 -12   4   5        5.34        5.81      0.49 o 
 -11   4   5       32.40       37.35      0.88 o 
 -10   4   5        7.96       10.27      0.57 o 
  -9   4   5      105.45      109.05      1.73 o 
  -8   4   5       98.00       93.10      1.63 o 
  -7   4   5       54.56       54.26      2.20 o 
  -6   4   5        0.60        5.16      1.10 o 
  -5   4   5      234.53      234.69      5.51 o 
  -4   4   5      842.56      837.10     17.34 o 
  -3   4   5     1372.29     1446.86     22.38 o 
  -2   4   5     1852.60     1995.71     28.02 o 
  -1   4   5     2061.14     2164.72     46.59 o 
   0   4   5       11.33       11.05      5.10 o 
   1   4   5        0.72        7.80      0.91 o 
   2   4   5      302.93      282.27      8.59 o 
   3   4   5      337.90      332.64      9.43 o 
   4   4   5        2.93        2.86      0.62 o 
   5   4   5       29.00       34.06      0.96 o 
   6   4   5        3.03        2.11      0.41 o 
   7   4   5       10.25       11.43      0.47 o 
   8   4   5        2.93        6.53      0.91 o 
   9   4   5        0.11       -0.13      0.40 o 
 -13   5   5        0.95        1.60      0.40 o 
 -12   5   5        5.46        4.97      0.37 o 
 -11   5   5       37.65       35.20      1.39 o 
 -10   5   5       29.08       27.94      0.74 o 
  -9   5   5      233.59      221.39      3.07 o 
  -8   5   5      132.17      127.97      1.77 o 
  -7   5   5       22.33       20.70      0.69 o 
  -6   5   5      188.34      193.84      4.32 o 
  -5   5   5        1.53        0.85      0.48 o 
  -4   5   5      700.25      700.83     14.76 o 
  -3   5   5     1368.85     1483.79     30.13 o 
  -2   5   5      280.53      353.35      9.17 o 
  -1   5   5        1.01        2.96      0.55 o 
   0   5   5        9.45       11.06      0.86 o 
   1   5   5       56.98       56.23      8.76 o 
   2   5   5        1.52        0.77      0.66 o 
   3   5   5      242.14      246.08      3.69 o 
   4   5   5       90.03       82.03      1.65 o 
   5   5   5       70.94       69.59      1.81 o 
   6   5   5       71.39       65.25      1.41 o 
   7   5   5        8.40        8.12      0.56 o 
   8   5   5       44.37       42.38      0.93 o 
 -12   6   5        1.30        1.69      0.51 o 
 -11   6   5       62.85       67.56      3.32 o 
 -10   6   5       21.40       18.19      0.65 o 
  -9   6   5       53.61       57.61      1.15 o 
  -8   6   5       29.56       32.09      0.83 o 
  -7   6   5       43.58       37.84      0.77 o 
  -6   6   5      622.37      571.60     10.87 o 
  -5   6   5       73.21       76.71      2.19 o 
  -4   6   5      333.85      297.37     14.03 o 
  -3   6   5      252.85      252.98      8.80 o 
  -2   6   5      404.02      381.92      9.97 o 
  -1   6   5       52.95       40.52      1.79 o 
   0   6   5      556.91      534.18     19.20 o 
   1   6   5      440.67      439.94     18.15 o 
   2   6   5       86.45       78.41      1.67 o 
   3   6   5      457.56      475.13      7.00 o 
   4   6   5        1.10        1.10      0.45 o 
   5   6   5       34.42       37.23      1.21 o 
   6   6   5       41.07       49.10      1.23 o 
   7   6   5        0.12       -0.08      0.23 o 
   8   6   5        7.96        8.25      0.73 o 
 -11   7   5       20.16       14.84      0.90 o 
 -10   7   5        0.69        0.17      0.27 o 
  -9   7   5        0.60        1.17      0.31 o 
  -8   7   5       25.50       17.68      0.70 o 
  -7   7   5       55.48       51.20      1.20 o 
  -6   7   5       31.85       30.11      0.91 o 
  -5   7   5       11.21       11.33      0.54 o 
  -4   7   5        6.12        5.13      0.37 o 
  -3   7   5        0.40        0.95      0.61 o 
  -2   7   5       22.69       19.41      1.99 o 
  -1   7   5        8.21        7.44      0.61 o 
   0   7   5      150.09      137.30      2.68 o 
   1   7   5        1.98        0.19      0.40 o 
   2   7   5      111.81      102.67      1.81 o 
   3   7   5       77.70       84.12      1.82 o 
   4   7   5       47.49       39.70      1.14 o 
   5   7   5       22.22       27.07      1.75 o 
   6   7   5        2.26        5.96      0.74 o 
   7   7   5        1.35        1.42      0.27 o 
 -11   8   5       58.59       49.34      2.14 o 
 -10   8   5        6.77        4.36      0.39 o 
  -9   8   5       10.72       14.63      0.55 o 
  -8   8   5        7.88        6.89      0.68 o 
  -7   8   5        7.15        4.68      0.41 o 
  -6   8   5      112.07      126.24      2.12 o 
  -5   8   5        0.05        1.65      0.84 o 
  -4   8   5      722.00      695.88      8.43 o 
  -3   8   5       17.82       15.04      0.61 o 
  -2   8   5      336.33      295.25      5.54 o 
  -1   8   5      378.75      385.86      5.80 o 
   0   8   5       42.76       38.08      1.45 o 
   1   8   5      275.30      297.79      5.63 o 
   2   8   5       40.53       35.04      0.99 o 
   3   8   5       27.92       31.27      0.77 o 
   4   8   5       36.73       33.30      1.34 o 
   5   8   5      103.33      110.56      2.73 o 
   6   8   5       22.12       22.86      0.76 o 
 -10   9   5        1.39        0.35      0.23 o 
  -9   9   5       12.44        9.77      0.42 o 
  -8   9   5       63.40       61.34      1.29 o 
  -7   9   5      106.90      102.90      2.29 o 
  -6   9   5        2.38        1.59      0.33 o 
  -5   9   5       39.35       31.73      0.81 o 
  -4   9   5      132.33      123.52      1.90 o 
  -3   9   5       17.94       14.94      0.62 o 
  -2   9   5        0.18        0.50      0.37 o 
  -1   9   5       51.63       50.02      1.69 o 
   0   9   5        0.40        0.94      0.50 o 
   1   9   5       22.12       24.74      1.34 o 
   2   9   5       10.04       14.05      1.29 o 
   3   9   5       17.80       16.47      1.40 o 
   4   9   5        0.24        0.12      0.28 o 
   5   9   5        0.59        0.27      0.26 o 
  -8  10   5        3.99        4.46      0.30 o 
  -7  10   5       36.48       40.34      0.90 o 
  -6  10   5      290.70      313.14      4.49 o 
  -5  10   5      137.08      132.74      2.21 o 
  -4  10   5       27.70       32.46      0.89 o 
  -3  10   5       30.77       33.80      0.91 o 
  -2  10   5       43.61       43.66      1.49 o 
  -1  10   5       29.57       31.71      1.36 o 
   0  10   5      193.36      192.98      4.89 o 
   1  10   5      192.35      217.87      6.99 o 
   2  10   5       15.13        9.31      0.79 o 
   3  10   5       38.82       37.46      1.36 o 
   4  10   5        0.27        0.80      1.14 o 
  -6  11   5        2.97        2.62      0.25 o 
  -5  11   5        6.57        5.84      0.36 o 
  -4  11   5        5.16        3.72      0.32 o 
  -3  11   5      143.80      141.83      3.01 o 
  -2  11   5       91.52       93.52      2.25 o 
  -1  11   5        0.90        0.70      0.32 o 
   0  11   5        0.08       -0.04      0.32 o 
   1  11   5        4.62        5.62      0.57 o 
   2  11   5        1.08        0.94      0.36 o 
 -14   0   6       24.53       25.67      1.31 o 
 -13   0   6       83.38       90.39      5.20 o 
 -12   0   6       29.44       35.63      1.85 o 
 -11   0   6       88.42       91.31      1.99 o 
 -10   0   6     1029.28     1051.87     16.07 o 
  -9   0   6      346.61      370.21     17.05 o 
  -8   0   6      510.39      560.37     15.08 o 
  -7   0   6       49.04       50.82      2.60 o 
  -6   0   6       26.09       19.03      1.18 o 
  -5   0   6     2555.78     2655.17     65.78 o 
  -4   0   6     3009.66     3392.94     84.00 o 
  -3   0   6     5251.26     5486.44    104.97 o 
  -2   0   6     1225.94     1348.68     26.16 o 
  -1   0   6        3.39        1.80      0.43 o 
   0   0   6      107.95      144.99      3.39 o 
   1   0   6      126.14       97.42      2.99 o 
   2   0   6      948.81      873.63     29.89 o 
   3   0   6      162.90      167.03      7.02 o 
   4   0   6      172.38      147.02      3.69 o 
   5   0   6        1.37        0.21      0.85 o 
   6   0   6       78.00       72.16      2.88 o 
   7   0   6      310.53      331.14      8.52 o 
   8   0   6        4.38        4.55      0.48 o 
 -14   1   6        0.74        0.72      0.20 o 
 -13   1   6        9.77       10.53      0.39 o 
 -12   1   6       35.36       35.86      0.81 o 
 -11   1   6       13.88       13.98      0.70 o 
 -10   1   6        1.41        1.28      0.42 o 
  -9   1   6        0.05        0.19      0.32 o 
  -8   1   6       27.87       24.32      1.25 o 
  -7   1   6     1127.52     1210.91     22.30 o 
  -6   1   6      802.50      881.24     16.04 o 
  -5   1   6     2143.44     2334.96     46.32 o 
  -4   1   6      606.98      714.49     11.12 o 
  -3   1   6       87.03       97.58      3.28 o 
  -2   1   6      440.09      482.08      7.61 o 
  -1   1   6       17.06       19.52      0.70 o 
   0   1   6       91.71       98.44      1.95 o 
   1   1   6       36.70       36.43      1.27 o 
   2   1   6       36.11       43.96      1.87 o 
   3   1   6        0.15       12.97      7.28 o 
   4   1   6      176.91      161.51      3.45 o 
   5   1   6        0.42        0.70      0.53 o 
   6   1   6       16.53       19.09      1.01 o 
   7   1   6        0.07        0.65      0.38 o 
   8   1   6       32.81       33.75      0.71 o 
 -14   2   6        0.07        0.27      0.18 o 
 -13   2   6        0.49        0.83      0.25 o 
 -12   2   6      122.55      123.71      2.15 o 
 -11   2   6       96.26      102.24      1.74 o 
 -10   2   6      120.58      113.43      1.86 o 
  -9   2   6       88.79       81.88      1.61 o 
  -8   2   6      284.11      266.12      6.79 o 
  -7   2   6      710.31      705.61     14.90 o 
  -6   2   6       12.29       15.76      0.92 o 
  -5   2   6      722.77      795.25     14.39 o 
  -4   2   6        5.10        6.08      0.41 o 
  -3   2   6      572.91      563.86      8.94 o 
  -2   2   6      538.16      706.99     22.94 o 
  -1   2   6      267.86      236.47      4.52 o 
   0   2   6       50.89       28.45      1.04 o 
   1   2   6      328.55      273.02      7.18 o 
   2   2   6      893.00      903.97     24.45 o 
   3   2   6       44.02       45.28      2.46 o 
   4   2   6      346.45      306.96      4.05 o 
   5   2   6      267.15      274.84      3.90 o 
   6   2   6        2.03        3.07      0.40 o 
   7   2   6        7.72       10.00      0.53 o 
   8   2   6       10.19        8.03      0.64 o 
 -13   3   6        7.95       11.11      0.44 o 
 -12   3   6       46.46       42.95      1.04 o 
 -11   3   6        4.08        3.70      0.49 o 
 -10   3   6        0.03        0.07      0.44 o 
  -9   3   6        1.70        6.17      0.80 o 
  -8   3   6      151.27      167.46      3.97 o 
  -7   3   6      524.39      478.52     10.54 o 
  -6   3   6      287.43      295.68      6.78 o 
  -5   3   6        1.98        3.27      0.86 o 
  -4   3   6      285.03      246.16      4.24 o 
  -3   3   6      321.66      370.85      5.53 o 
  -2   3   6     1018.59      978.92     16.69 o 
  -1   3   6      342.64      419.95      8.46 o 
   0   3   6       80.78       83.93      2.76 o 
   1   3   6       47.67       47.39      3.44 o 
   2   3   6      102.38       82.06      3.76 o 
   3   3   6      132.33      128.92      3.14 o 
   4   3   6        6.94        6.54      0.47 o 
   5   3   6       96.10      109.36      1.88 o 
   6   3   6       53.76       56.04      1.25 o 
   7   3   6       31.05       37.94      1.52 o 
   8   3   6        0.46        1.24      0.75 o 
 -13   4   6        0.33       -0.15      0.23 o 
 -12   4   6       27.03       23.24      0.70 o 
 -11   4   6        0.59        0.38      0.32 o 
 -10   4   6        4.85        4.49      0.54 o 
  -9   4   6      343.73      345.80      5.12 o 
  -8   4   6      251.58      227.88      2.84 o 
  -7   4   6      204.44      206.36      5.52 o 
  -6   4   6      461.58      434.26     10.50 o 
  -5   4   6      108.95      114.10      3.09 o 
  -4   4   6       37.30       34.26      1.36 o 
  -3   4   6       78.74       75.78      1.83 o 
  -2   4   6       21.57       26.40      1.28 o 
  -1   4   6      155.20      141.32      3.86 o 
   0   4   6      204.46      224.08      6.66 o 
   1   4   6       12.24        6.64      0.99 o 
   2   4   6       65.15       50.08      2.92 o 
   3   4   6        1.30        0.76      0.44 o 
   4   4   6       53.05       52.32      1.38 o 
   5   4   6       43.62       47.98      1.26 o 
   6   4   6       84.90       77.49      1.59 o 
   7   4   6        5.45        4.72      0.54 o 
   8   4   6        0.75        0.44      0.57 o 
 -13   5   6        3.14        5.99      0.59 o 
 -12   5   6        2.95        3.20      0.34 o 
 -11   5   6       23.37       26.47      0.95 o 
 -10   5   6        0.19        0.07      0.29 o 
  -9   5   6       70.60       68.39      1.15 o 
  -8   5   6       65.93       70.66      1.20 o 
  -7   5   6       16.13       14.94      0.58 o 
  -6   5   6      668.07      640.98     13.83 o 
  -5   5   6       11.07        5.98      0.75 o 
  -4   5   6      115.20       99.83      2.83 o 
  -3   5   6        0.72        6.50      0.80 o 
  -2   5   6      656.25      582.80     15.06 o 
  -1   5   6      416.57      441.82     11.30 o 
   0   5   6      200.89      192.13      6.20 o 
   1   5   6      110.51      113.61      9.84 o 
   2   5   6       18.06       18.96      1.14 o 
   3   5   6      124.50      120.60      2.12 o 
   4   5   6       12.42       11.81      0.65 o 
   5   5   6       39.97       45.55      1.30 o 
   6   5   6       26.77       34.40      1.01 o 
   7   5   6        0.20        0.18      0.23 o 
 -12   6   6        4.73        2.89      0.49 o 
 -11   6   6        6.40        5.99      0.75 o 
 -10   6   6        6.56        4.22      0.36 o 
  -9   6   6       46.02       43.64      0.93 o 
  -8   6   6       60.56       58.09      0.99 o 
  -7   6   6      298.31      289.28      3.59 o 
  -6   6   6       34.42       38.39      0.90 o 
  -5   6   6       14.69       13.16      0.55 o 
  -4   6   6       39.66       37.37      1.97 o 
  -3   6   6       94.66       85.12      6.39 o 
  -2   6   6        5.04        2.76      1.29 o 
  -1   6   6      308.13      328.69     12.38 o 
   0   6   6       25.23       29.93      1.55 o 
   1   6   6       10.05       11.08      0.72 o 
   2   6   6        2.57        2.96      0.49 o 
   3   6   6        8.40        7.53      0.64 o 
   4   6   6       59.87       58.58      1.48 o 
   5   6   6        6.69        6.11      0.51 o 
   6   6   6        6.14        4.03      0.38 o 
   7   6   6        2.05        1.21      0.22 o 
 -11   7   6       40.19       40.23      1.57 o 
 -10   7   6       23.02       23.67      0.89 o 
  -9   7   6       29.86       30.99      0.85 o 
  -8   7   6        5.11        6.22      0.47 o 
  -7   7   6       15.51       15.73      0.68 o 
  -6   7   6      150.93      151.95      2.37 o 
  -5   7   6       31.69       23.73      0.80 o 
  -4   7   6      677.61      659.44      9.95 o 
  -3   7   6       13.80       17.24      0.55 o 
  -2   7   6      137.10      114.77      2.23 o 
  -1   7   6       85.99       88.30      1.87 o 
   0   7   6       77.72       75.68      1.71 o 
   1   7   6      397.21      401.06      5.88 o 
   2   7   6        3.21        3.33      0.46 o 
   3   7   6      121.00      127.41      2.42 o 
   4   7   6        0.09        4.27      0.88 o 
   5   7   6        9.34       11.08      0.55 o 
   6   7   6        4.56        7.19      0.46 o 
 -10   8   6        0.21        0.08      0.20 o 
  -9   8   6        3.20        1.84      0.30 o 
  -8   8   6       14.52       12.54      0.57 o 
  -7   8   6        0.03        0.10      0.28 o 
  -6   8   6        0.44        0.02      0.28 o 
  -5   8   6        0.04        1.66      0.43 o 
  -4   8   6       19.66       18.94      0.71 o 
  -3   8   6       39.59       32.81      0.90 o 
  -2   8   6      111.74      104.50      1.99 o 
  -1   8   6       50.28       49.52      1.89 o 
   0   8   6        5.10        6.10      0.76 o 
   1   8   6       17.63       18.45      0.62 o 
   2   8   6        1.50        1.90      0.32 o 
   3   8   6        2.31        1.67      0.30 o 
   4   8   6        0.07        0.37      0.63 o 
   5   8   6        2.48        2.41      0.39 o 
 -10   9   6        1.75        1.98      0.90 o 
  -9   9   6       51.99       49.03      1.02 o 
  -8   9   6       47.67       41.15      0.96 o 
  -7   9   6       14.08       22.86      0.99 o 
  -6   9   6       45.67       45.48      1.25 o 
  -5   9   6        3.64        4.15      0.37 o 
  -4   9   6      340.73      365.10      5.50 o 
  -3   9   6       14.03       16.73      0.84 o 
  -2   9   6      130.29      130.84      4.29 o 
  -1   9   6       69.43       76.29      2.26 o 
   0   9   6        6.00        6.23      1.22 o 
   1   9   6       84.46       87.31      2.30 o 
   2   9   6       43.97       40.93      1.68 o 
   3   9   6       54.42       59.36      4.06 o 
   4   9   6        0.00        0.36      0.41 o 
  -8  10   6        9.07        8.89      0.54 o 
  -7  10   6       11.70       13.75      0.51 o 
  -6  10   6       31.13       29.99      1.00 o 
  -5  10   6       23.44       20.47      0.72 o 
  -4  10   6       19.62       17.75      0.88 o 
  -3  10   6        0.21        0.52      0.27 o 
  -2  10   6       87.51       93.63      2.59 o 
  -1  10   6        5.84        8.08      0.72 o 
   0  10   6       27.97       29.43      1.21 o 
   1  10   6        1.00        2.03      0.49 o 
   2  10   6       13.15       12.96      2.10 o 
   3  10   6       15.59       15.12      1.89 o 
  -6  11   6       34.59       33.79      0.91 o 
  -5  11   6        5.59        7.77      0.37 o 
  -4  11   6       89.68       89.82      2.78 o 
  -3  11   6       54.72       53.59      1.65 o 
  -2  11   6       24.26       29.59      1.05 o 
  -1  11   6        3.02        3.68      0.48 o 
   0  11   6       58.01       61.83      1.79 o 
   1  11   6        5.48        5.31      1.24 o 
 -14   1   7        4.12        5.06      0.57 o 
 -13   1   7       63.08       67.12      1.68 o 
 -12   1   7       42.90       36.79      0.85 o 
 -11   1   7      169.25      174.69      2.50 o 
 -10   1   7       16.98       14.04      0.59 o 
  -9   1   7       97.02       93.57      2.78 o 
  -8   1   7      198.88      163.65      3.69 o 
  -7   1   7      466.52      426.23      9.71 o 
  -6   1   7      127.07      122.63      3.98 o 
  -5   1   7     1011.70      985.12     20.01 o 
  -4   1   7        8.37       14.56      1.45 o 
  -3   1   7      825.02      862.38     14.73 o 
  -2   1   7      382.03      462.06      8.15 o 
  -1   1   7     1311.92     1353.04     20.81 o 
   0   1   7      157.02      133.89      6.90 o 
   1   1   7        5.58        2.91      1.48 o 
   2   1   7       10.72       14.69      1.18 o 
   3   1   7       70.38       43.45      1.57 o 
   4   1   7       68.90       69.29      1.56 o 
   5   1   7        0.06        1.26      0.50 o 
   6   1   7        0.59        0.86      0.42 o 
   7   1   7       25.78       37.52      1.21 o 
   8   1   7       15.28       16.04      0.52 o 
 -14   2   7       47.93       47.30      1.02 o 
 -13   2   7        8.15        7.79      0.38 o 
 -12   2   7       47.63       48.66      1.20 o 
 -11   2   7        0.58        0.57      0.29 o 
 -10   2   7      216.04      213.39      2.90 o 
  -9   2   7       84.76       85.68      1.62 o 
  -8   2   7      486.23      484.65      9.30 o 
  -7   2   7        2.54        2.10      0.56 o 
  -6   2   7        0.13        1.99      0.95 o 
  -5   2   7      743.59      754.05     26.55 o 
  -4   2   7       86.54       91.07      1.85 o 
  -3   2   7      968.22     1079.24     18.30 o 
  -2   2   7      283.11      342.94      6.24 o 
  -1   2   7       18.59       15.56      0.81 o 
   0   2   7        2.94        6.38      0.76 o 
   1   2   7       67.08       66.64      2.48 o 
   2   2   7       56.04       51.73      2.78 o 
   3   2   7      110.03       99.03      1.83 o 
   4   2   7       26.01       22.59      0.81 o 
   5   2   7        1.47        0.23      0.35 o 
   6   2   7        0.74        0.68      0.33 o 
   7   2   7        9.74       10.60      0.80 o 
   8   2   7        3.76        3.87      0.54 o 
 -13   3   7        2.53        2.54      0.25 o 
 -12   3   7       22.89       26.42      0.88 o 
 -11   3   7      161.89      156.07      2.85 o 
 -10   3   7      151.87      138.48      2.69 o 
  -9   3   7      223.94      221.18      3.92 o 
  -8   3   7       92.55       98.87      3.26 o 
  -7   3   7     1060.90     1059.86     21.24 o 
  -6   3   7        4.56        4.06      0.62 o 
  -5   3   7      176.49      187.20      5.73 o 
  -4   3   7       36.68       37.25      1.34 o 
  -3   3   7     1282.40     1266.39     24.16 o 
  -2   3   7      124.06      123.73      3.02 o 
  -1   3   7      235.57      216.07      5.96 o 
   0   3   7      171.26      193.57      6.74 o 
   1   3   7      449.82      426.97     13.06 o 
   2   3   7        1.90        1.56      0.46 o 
   3   3   7       66.28       59.97      1.28 o 
   4   3   7        0.24        0.18      0.31 o 
   5   3   7       29.09       32.53      1.11 o 
   6   3   7        0.80        1.15      0.62 o 
   7   3   7       12.47       16.16      1.70 o 
 -13   4   7       12.63       13.84      0.55 o 
 -12   4   7        2.55        2.83      0.31 o 
 -11   4   7       46.80       52.56      1.40 o 
 -10   4   7        1.56        3.57      0.54 o 
  -9   4   7       17.60       19.26      0.93 o 
  -8   4   7       92.66       80.05      1.64 o 
  -7   4   7      249.64      242.20     10.25 o 
  -6   4   7      231.65      258.03      7.52 o 
  -5   4   7      270.35      267.30      6.21 o 
  -4   4   7      199.18      188.10      6.10 o 
  -3   4   7      193.37      190.54      5.68 o 
  -2   4   7      101.07       97.08      3.89 o 
  -1   4   7      273.31      287.74      8.78 o 
   0   4   7       93.11       87.50      3.66 o 
   1   4   7      300.26      304.71      6.08 o 
   2   4   7        8.84        8.28      0.67 o 
   3   4   7       28.80       30.22      1.01 o 
   4   4   7        0.50        0.84      0.38 o 
   5   4   7       15.05       19.64      0.76 o 
   6   4   7        0.20       -0.03      0.27 o 
   7   4   7        7.08        7.23      1.11 o 
 -13   5   7        1.29        1.10      0.44 o 
 -12   5   7       13.60       11.25      0.58 o 
 -11   5   7        1.69        0.80      0.29 o 
 -10   5   7        0.24        0.43      0.32 o 
  -9   5   7        3.34        4.69      0.99 o 
  -8   5   7        3.59        5.44      1.06 o 
  -7   5   7      199.12      193.14      2.55 o 
  -6   5   7      214.77      212.94      4.23 o 
  -5   5   7     1014.77     1000.11     26.74 o 
  -4   5   7      148.78      130.99      4.13 o 
  -3   5   7      134.48      142.33      6.63 o 
  -2   5   7      135.10      128.36      3.94 o 
  -1   5   7      208.39      196.71      5.55 o 
   0   5   7       71.99       68.61      1.76 o 
   1   5   7      253.60      231.21      3.46 o 
   2   5   7       91.35       89.07      1.84 o 
   3   5   7       24.30       23.55      0.84 o 
   4   5   7       35.87       36.70      1.96 o 
   5   5   7        3.69        3.73      0.44 o 
   6   5   7       21.30       19.98      1.26 o 
   7   5   7       19.80       19.77      0.92 o 
 -12   6   7        7.04        6.41      0.72 o 
 -11   6   7       89.90       98.29      2.61 o 
 -10   6   7        2.16        3.44      0.61 o 
  -9   6   7      100.12       96.09      1.50 o 
  -8   6   7        1.37        2.21      0.31 o 
  -7   6   7        9.43        9.73      0.49 o 
  -6   6   7        1.26        1.80      0.29 o 
  -5   6   7       12.63       12.16      0.67 o 
  -4   6   7      131.17      121.94      1.96 o 
  -3   6   7       30.75       28.92      0.87 o 
  -2   6   7      123.39      123.77      2.04 o 
  -1   6   7       85.63       90.07      1.77 o 
   0   6   7       88.50       82.44      2.37 o 
   1   6   7      266.18      263.47      4.47 o 
   2   6   7       19.95       19.93      0.95 o 
   3   6   7      227.24      253.22      4.47 o 
   4   6   7       30.80       31.89      0.96 o 
   5   6   7        0.75        1.14      0.29 o 
   6   6   7        0.58        0.72      0.22 o 
 -11   7   7        0.85        0.85      0.42 o 
 -10   7   7       56.58       57.07      1.19 o 
  -9   7   7       41.78       39.88      1.28 o 
  -8   7   7       29.73       32.42      0.98 o 
  -7   7   7       45.15       42.11      1.04 o 
  -6   7   7       11.85       10.65      0.46 o 
  -5   7   7      160.60      165.91      2.53 o 
  -4   7   7        1.41        4.00      0.33 o 
  -3   7   7        4.35        6.79      0.49 o 
  -2   7   7        9.36        9.08      0.47 o 
  -1   7   7       16.26       13.54      0.61 o 
   0   7   7      102.73      102.29      1.96 o 
   1   7   7      301.58      293.13      4.73 o 
   2   7   7        0.14       -0.21      0.34 o 
   3   7   7        1.15        1.09      0.41 o 
   4   7   7        0.67        1.51      0.32 o 
   5   7   7        0.05        0.14      0.20 o 
 -10   8   7        0.25        0.54      0.25 o 
  -9   8   7       44.77       45.26      1.06 o 
  -8   8   7        0.31        0.11      0.23 o 
  -7   8   7       43.83       46.59      1.09 o 
  -6   8   7        0.51        0.29      0.27 o 
  -5   8   7        0.50        0.40      0.39 o 
  -4   8   7      121.77      121.44      2.14 o 
  -3   8   7        6.98        4.24      0.52 o 
  -2   8   7      425.39      405.42      5.88 o 
  -1   8   7      114.21      102.68      1.98 o 
   0   8   7        0.65        1.09      0.28 o 
   1   8   7      101.10      114.86      2.20 o 
   2   8   7        0.18        0.47      0.25 o 
   3   8   7       33.20       39.57      1.38 o 
   4   8   7        9.49        6.64      0.58 o 
  -9   9   7       33.36       34.08      0.80 o 
  -8   9   7       20.42       19.47      0.62 o 
  -7   9   7        0.05        0.19      0.23 o 
  -6   9   7       26.89       23.17      0.91 o 
  -5   9   7        3.43        1.45      0.30 o 
  -4   9   7       26.57       20.60      0.68 o 
  -3   9   7       30.09       27.17      0.77 o 
  -2   9   7       24.75       27.45      0.82 o 
  -1   9   7        5.40        6.63      0.46 o 
   0   9   7       10.70       12.14      0.83 o 
   1   9   7        0.01        0.04      0.39 o 
   2   9   7        4.45        5.92      0.49 o 
   3   9   7       40.39       44.07      1.53 o 
  -8  10   7        0.15        0.27      0.17 o 
  -7  10   7      109.58      105.54      2.00 o 
  -6  10   7       68.01       62.86      1.35 o 
  -5  10   7        2.62        1.33      0.39 o 
  -4  10   7        9.08        8.56      0.48 o 
  -3  10   7        7.35        8.14      0.69 o 
  -2  10   7       48.30       47.89      1.51 o 
  -1  10   7       11.27       14.58      2.02 o 
   0  10   7       29.38       28.39      2.47 o 
   1  10   7       21.80       25.61      2.37 o 
   2  10   7        4.46        3.74      1.35 o 
  -5  11   7        5.61        5.83      0.46 o 
  -4  11   7       13.59       11.70      1.39 o 
  -3  11   7       28.67       29.30      1.08 o 
  -2  11   7       20.30       16.89      0.76 o 
  -1  11   7       10.82        9.27      1.08 o 
 -14   0   8       15.96       15.20      1.12 o 
 -13   0   8        7.80        8.82      0.93 o 
 -12   0   8       19.25       22.61      0.88 o 
 -11   0   8       12.07        7.75      0.65 o 
 -10   0   8      254.78      223.09      5.55 o 
  -9   0   8       24.69       24.92      1.18 o 
  -8   0   8      379.11      322.51     11.16 o 
  -7   0   8      120.70      124.57      6.47 o 
  -6   0   8       99.95       79.41      3.86 o 
  -5   0   8        5.66        3.85      0.93 o 
  -4   0   8      411.33      503.40     17.69 o 
  -3   0   8     1383.91     1475.98     49.42 o 
  -2   0   8       57.31       43.30      2.49 o 
  -1   0   8      309.01      306.16     11.36 o 
   0   0   8        1.51        1.22      0.75 o 
   1   0   8       68.85       69.91      3.77 o 
   2   0   8        5.48        4.87      0.68 o 
   3   0   8        9.10        8.77      1.38 o 
   4   0   8        1.78        1.95      0.95 o 
   5   0   8        3.68        2.93      0.90 o 
   6   0   8        8.13       12.17      0.81 o 
   7   0   8        4.60        8.03      0.80 o 
 -14   1   8        8.79        7.48      1.25 o 
 -13   1   8       16.50       17.94      0.57 o 
 -12   1   8       69.47       73.20      1.17 o 
 -11   1   8       36.63       37.32      0.92 o 
 -10   1   8        0.37        0.26      0.32 o 
  -9   1   8        3.82        4.50      0.49 o 
  -8   1   8       77.17       80.64      4.93 o 
  -7   1   8      135.75      152.94      4.96 o 
  -6   1   8       86.24      102.38      3.63 o 
  -5   1   8        8.24       14.53      2.90 o 
  -4   1   8       21.51       24.71      1.30 o 
  -3   1   8      156.07      168.81      4.76 o 
  -2   1   8       65.90       84.76      2.81 o 
  -1   1   8       59.80       61.42      2.28 o 
   0   1   8      157.33      143.32      4.32 o 
   1   1   8       38.57       33.71      1.79 o 
   2   1   8        7.45        8.50      0.77 o 
   3   1   8        0.06        0.63      0.85 o 
   4   1   8        0.73        1.40      0.56 o 
   5   1   8        6.18        5.56      0.58 o 
   6   1   8        0.97        0.06      0.27 o 
   7   1   8        0.18       -0.11      0.22 o 
 -14   2   8       22.14       21.21      0.60 o 
 -13   2   8       60.82       61.58      1.09 o 
 -12   2   8       25.61       25.02      0.79 o 
 -11   2   8       75.25       70.26      1.26 o 
 -10   2   8      365.92      361.72      4.82 o 
  -9   2   8      183.86      178.60      3.12 o 
  -8   2   8       71.35       56.69      1.49 o 
  -7   2   8        1.62        1.02      0.81 o 
  -6   2   8     1087.59     1044.47     26.82 o 
  -5   2   8      972.27      944.95     24.31 o 
  -4   2   8       73.04       74.42      4.38 o 
  -3   2   8       94.01       84.64      2.85 o 
  -2   2   8       32.12       38.73      2.93 o 
  -1   2   8      238.74      210.77      5.89 o 
   0   2   8       76.43       78.73      2.83 o 
   1   2   8      270.37      260.05      4.74 o 
   2   2   8       92.52       85.37      1.73 o 
   3   2   8       16.70       16.00      0.70 o 
   4   2   8        3.40        2.86      0.42 o 
   5   2   8        0.00        0.16      0.32 o 
   6   2   8        0.14        0.44      0.37 o 
   7   2   8        0.05       -0.31      0.39 o 
 -14   3   8       15.98       16.91      0.61 o 
 -13   3   8       46.33       49.18      0.91 o 
 -12   3   8       27.92       30.96      1.01 o 
 -11   3   8       59.62       59.05      1.58 o 
 -10   3   8      291.62      301.29      4.92 o 
  -9   3   8      119.01      114.55      2.08 o 
  -8   3   8      167.78      156.14      3.12 o 
  -7   3   8      293.98      299.34      8.90 o 
  -6   3   8      236.65      182.03      7.66 o 
  -5   3   8       82.98       76.76      2.97 o 
  -4   3   8        1.49        1.00      0.75 o 
  -3   3   8       81.81       96.72      3.25 o 
  -2   3   8      549.91      562.90     14.14 o 
  -1   3   8      775.76      754.90     18.60 o 
   0   3   8       41.30       34.90      2.30 o 
   1   3   8       19.62       19.52      0.75 o 
   2   3   8       58.13       56.78      1.19 o 
   3   3   8       14.12       12.59      0.57 o 
   4   3   8       40.94       38.81      1.06 o 
   5   3   8        7.59       10.97      0.53 o 
   6   3   8        2.74        3.76      0.41 o 
 -13   4   8        0.35        0.20      0.20 o 
 -12   4   8        7.67        9.15      0.46 o 
 -11   4   8        6.77        7.85      0.56 o 
 -10   4   8       43.89       47.20      1.58 o 
  -9   4   8      226.31      220.19      3.90 o 
  -8   4   8     1014.40      993.47     12.27 o 
  -7   4   8      461.03      429.28      6.92 o 
  -6   4   8      429.79      418.32     10.86 o 
  -5   4   8      748.30      674.79     23.87 o 
  -4   4   8       16.25       17.29      1.78 o 
  -3   4   8      188.71      172.64      7.20 o 
  -2   4   8       28.87       31.76      3.35 o 
  -1   4   8       39.49       39.70      1.55 o 
   0   4   8       55.33       51.62      1.78 o 
   1   4   8       53.57       61.09      1.72 o 
   2   4   8       87.27       97.58      1.95 o 
   3   4   8       42.16       39.58      1.13 o 
   4   4   8        0.10       -0.15      0.31 o 
   5   4   8       10.79        9.22      0.60 o 
   6   4   8       19.44       19.41      1.15 o 
 -13   5   8        2.62        1.37      0.50 o 
 -12   5   8       61.14       57.14      2.31 o 
 -11   5   8      110.59      110.26      2.47 o 
 -10   5   8       39.99       43.99      1.72 o 
  -9   5   8      302.18      322.36      4.68 o 
  -8   5   8       25.00       20.69      0.80 o 
  -7   5   8      138.57      149.49      2.56 o 
  -6   5   8      126.10      143.58      2.24 o 
  -5   5   8       90.01       89.35      2.04 o 
  -4   5   8      173.27      151.49      4.05 o 
  -3   5   8       37.33       43.12      1.52 o 
  -2   5   8      187.19      166.76      2.47 o 
  -1   5   8       55.10       48.26      2.38 o 
   0   5   8       35.91       41.74      1.08 o 
   1   5   8       31.14       31.46      0.98 o 
   2   5   8       82.56       79.27      1.51 o 
   3   5   8      103.47      110.45      2.28 o 
   4   5   8        1.23        1.39      0.36 o 
   5   5   8        7.46        8.18      0.47 o 
   6   5   8        0.45        0.43      0.40 o 
 -12   6   8       18.49       20.51      1.15 o 
 -11   6   8       13.97       16.47      1.16 o 
 -10   6   8      155.21      158.38      4.26 o 
  -9   6   8       24.30       28.61      1.54 o 
  -8   6   8       64.26       69.80      1.80 o 
  -7   6   8       94.14       99.68      1.58 o 
  -6   6   8        2.06        2.42      0.32 o 
  -5   6   8       56.99       57.33      1.28 o 
  -4   6   8      308.47      310.25      4.24 o 
  -3   6   8      358.94      348.66      5.22 o 
  -2   6   8      109.97      115.61      2.53 o 
  -1   6   8       59.70       56.76      1.49 o 
   0   6   8        0.02        0.26      0.39 o 
   1   6   8        0.91        2.51      1.64 o 
   2   6   8       17.79       20.79      1.03 o 
   3   6   8       48.28       39.49      1.20 o 
   4   6   8       17.34       14.00      0.78 o 
   5   6   8        0.01        0.25      0.21 o 
 -10   7   8        0.83        0.45      0.33 o 
  -9   7   8       16.39       15.66      0.84 o 
  -8   7   8       21.58       22.50      0.76 o 
  -7   7   8      100.04       93.03      1.71 o 
  -6   7   8       48.59       46.20      0.97 o 
  -5   7   8       18.55       19.27      0.64 o 
  -4   7   8        0.81        1.02      0.27 o 
  -3   7   8       53.12       41.00      0.92 o 
  -2   7   8      136.26      130.87      2.24 o 
  -1   7   8       14.38       11.97      0.70 o 
   0   7   8      198.22      197.19      4.03 o 
   1   7   8      297.03      321.34      5.44 o 
   2   7   8        2.74        1.52      0.40 o 
   3   7   8       59.11       67.31      2.26 o 
   4   7   8        7.26        8.18      0.65 o 
 -10   8   8        7.60        7.09      0.49 o 
  -9   8   8        0.03        0.07      0.24 o 
  -8   8   8       29.15       30.74      0.87 o 
  -7   8   8       51.89       56.86      1.79 o 
  -6   8   8       61.64       54.85      1.33 o 
  -5   8   8        2.32        3.41      0.39 o 
  -4   8   8        0.90        1.21      0.37 o 
  -3   8   8        1.05        0.70      0.28 o 
  -2   8   8      104.28       94.54      1.94 o 
  -1   8   8       51.13       45.77      1.17 o 
   0   8   8       20.08       14.28      0.85 o 
   1   8   8        1.40        3.92      0.54 o 
   2   8   8        0.36       -0.28      0.32 o 
   3   8   8        8.71        7.37      0.55 o 
  -9   9   8        9.03        7.48      0.43 o 
  -8   9   8        1.14        0.73      0.23 o 
  -7   9   8       41.18       42.03      1.08 o 
  -6   9   8        1.25        0.76      0.28 o 
  -5   9   8      103.79       97.02      2.00 o 
  -4   9   8      117.55      118.64      2.38 o 
  -3   9   8       71.39       77.73      1.57 o 
  -2   9   8       13.13       10.20      0.53 o 
  -1   9   8        4.66        7.52      0.48 o 
   0   9   8       53.71       55.45      1.72 o 
   1   9   8       37.55       41.66      1.23 o 
   2   9   8       17.63       20.12      0.84 o 
  -7  10   8        4.21        1.96      0.26 o 
  -6  10   8        0.03        0.28      0.20 o 
  -5  10   8        0.49        1.00      0.35 o 
  -4  10   8       25.44       23.82      0.82 o 
  -3  10   8        0.08       -0.09      0.35 o 
  -2  10   8        0.05        0.10      0.37 o 
  -1  10   8        0.32        0.24      0.39 o 
   0  10   8       10.88       13.64      1.78 o 
 -14   1   9        0.06        0.07      0.29 o 
 -13   1   9       49.83       47.00      1.07 o 
 -12   1   9       94.53       99.26      1.46 o 
 -11   1   9        6.65        5.95      0.41 o 
 -10   1   9      269.82      261.53      3.72 o 
  -9   1   9       44.50       39.73      1.06 o 
  -8   1   9      341.58      322.22     11.37 o 
  -7   1   9      134.37      111.56      4.66 o 
  -6   1   9      247.53      222.22      8.85 o 
  -5   1   9      293.74      279.32      7.51 o 
  -4   1   9      829.21      758.83     18.57 o 
  -3   1   9      217.83      196.51      5.56 o 
  -2   1   9      107.61      118.81      3.77 o 
  -1   1   9      281.13      280.82      7.64 o 
   0   1   9       57.91       37.28      1.80 o 
   1   1   9      114.11      122.51      3.12 o 
   2   1   9      105.13       98.80      2.23 o 
   3   1   9        8.42       10.87      0.86 o 
   4   1   9       39.82       38.82      1.29 o 
   5   1   9        0.98        1.92      0.66 o 
   6   1   9        2.00        1.27      0.27 o 
 -14   2   9        6.99        6.00      0.33 o 
 -13   2   9        0.84        1.85      0.29 o 
 -12   2   9       12.76       12.63      0.58 o 
 -11   2   9       18.55       19.89      0.64 o 
 -10   2   9       77.85       81.05      1.75 o 
  -9   2   9       57.56       56.05      1.50 o 
  -8   2   9       28.56       26.98      0.81 o 
  -7   2   9      304.15      265.26      5.16 o 
  -6   2   9       18.81       24.73      1.95 o 
  -5   2   9      271.07      260.58     10.13 o 
  -4   2   9      188.54      185.65      5.39 o 
  -3   2   9        0.83        0.59      0.57 o 
  -2   2   9      163.80      152.83      4.64 o 
  -1   2   9        8.15       10.77      1.52 o 
   0   2   9       40.16       37.46      1.05 o 
   1   2   9        2.55        2.70      0.41 o 
   2   2   9        8.64        8.75      0.56 o 
   3   2   9        0.05       -0.18      0.45 o 
   4   2   9        2.01        1.60      0.33 o 
   5   2   9        5.93        9.01      0.71 o 
   6   2   9        0.21       -0.17      0.23 o 
 -13   3   9       24.42       26.34      0.68 o 
 -12   3   9        0.46        0.83      0.29 o 
 -11   3   9      170.26      167.32      2.91 o 
 -10   3   9      109.31      104.58      2.63 o 
  -9   3   9        5.54        5.14      0.49 o 
  -8   3   9      515.74      482.80      7.10 o 
  -7   3   9      176.85      179.95      3.59 o 
  -6   3   9      266.93      239.70      5.85 o 
  -5   3   9        9.38        9.35      1.50 o 
  -4   3   9      743.58      714.11     25.01 o 
  -3   3   9      908.26      897.74     22.01 o 
  -2   3   9       95.60       94.38      2.35 o 
  -1   3   9      126.36      109.75      1.97 o 
   0   3   9      140.10      130.31      2.28 o 
   1   3   9        2.47        1.93      0.35 o 
   2   3   9        3.97        3.78      0.50 o 
   3   3   9       51.07       51.31      1.35 o 
   4   3   9       12.03       12.82      0.53 o 
   5   3   9        1.06        1.39      0.35 o 
   6   3   9        0.24        0.03      0.42 o 
 -13   4   9        5.40        7.29      0.44 o 
 -12   4   9       38.09       39.11      0.82 o 
 -11   4   9       87.92       89.96      2.17 o 
 -10   4   9       71.01       73.39      2.25 o 
  -9   4   9        0.79        1.32      0.51 o 
  -8   4   9      358.97      370.36      5.34 o 
  -7   4   9     1064.79      983.51     12.53 o 
  -6   4   9      104.93       91.06      1.68 o 
  -5   4   9      207.13      183.17      3.31 o 
  -4   4   9      486.27      443.33     16.30 o 
  -3   4   9       53.62       50.88      1.50 o 
  -2   4   9       12.71       17.06      0.87 o 
  -1   4   9      175.05      154.29      3.53 o 
   0   4   9      127.53      128.94      2.62 o 
   1   4   9       56.86       57.57      2.08 o 
   2   4   9       18.12       17.20      0.80 o 
   3   4   9        1.06        1.42      0.35 o 
   4   4   9        5.31        5.84      0.69 o 
   5   4   9       16.97       21.28      1.36 o 
 -13   5   9        0.05        0.86      0.50 o 
 -12   5   9       22.35       19.27      1.11 o 
 -11   5   9       27.09       28.20      1.04 o 
 -10   5   9       15.07       17.70      0.81 o 
  -9   5   9        6.11        6.51      0.48 o 
  -8   5   9       91.49      101.41      2.79 o 
  -7   5   9      236.74      226.27      4.19 o 
  -6   5   9     1458.33     1480.42     29.04 o 
  -5   5   9      617.06      643.15     38.01 o 
  -4   5   9       52.21       48.79      1.59 o 
  -3   5   9      131.33      124.35      2.39 o 
  -2   5   9       77.96       80.38      1.92 o 
  -1   5   9       41.86       32.31      1.00 o 
   0   5   9       45.20       48.64      1.22 o 
   1   5   9        4.46        2.66      0.36 o 
   2   5   9        0.58        0.61      0.40 o 
   3   5   9        2.42        1.91      0.38 o 
   4   5   9       12.99       14.67      0.80 o 
   5   5   9       34.14       31.35      3.00 o 
 -11   6   9      162.17      174.22      4.64 o 
 -10   6   9        7.47        5.98      1.64 o 
  -9   6   9      548.82      553.03      8.46 o 
  -8   6   9       36.87       37.62      2.13 o 
  -7   6   9       32.46       30.68      1.04 o 
  -6   6   9       33.79       28.78      1.14 o 
  -5   6   9        0.33        0.63      0.37 o 
  -4   6   9        7.52        9.96      0.70 o 
  -3   6   9      246.00      244.22      4.52 o 
  -2   6   9      108.33      123.03      2.51 o 
  -1   6   9       53.51       45.03      1.34 o 
   0   6   9      202.16      201.59      4.20 o 
   1   6   9       50.99       55.21      1.32 o 
   2   6   9       18.82       16.60      0.72 o 
   3   6   9       67.98       72.89      2.00 o 
   4   6   9        1.83        2.26      0.34 o 
 -11   7   9       26.57       28.18      1.28 o 
 -10   7   9       32.91       31.51      1.05 o 
  -9   7   9       20.39       19.82      0.90 o 
  -8   7   9       32.41       34.74      1.33 o 
  -7   7   9        0.77        1.89      0.76 o 
  -6   7   9        0.58        0.71      0.38 o 
  -5   7   9       24.46       26.22      1.73 o 
  -4   7   9       24.30       22.46      1.06 o 
  -3   7   9        8.57        7.31      0.55 o 
  -2   7   9      107.48      109.53      2.42 o 
  -1   7   9      130.29      135.69      3.25 o 
   0   7   9       11.34       16.21      0.85 o 
   1   7   9       10.62        5.14      0.52 o 
   2   7   9       23.05       17.75      0.92 o 
   3   7   9       13.67       18.42      0.61 o 
 -10   8   9       42.44       40.28      1.10 o 
  -9   8   9      182.78      194.74      3.67 o 
  -8   8   9       26.08       27.35      0.77 o 
  -7   8   9       38.53       38.71      1.07 o 
  -6   8   9        1.43        1.60      0.45 o 
  -5   8   9      145.75      136.23      6.16 o 
  -4   8   9       68.95       75.83      1.74 o 
  -3   8   9       11.90        7.62      0.64 o 
  -2   8   9      106.62       99.28      2.54 o 
  -1   8   9       18.28       18.15      1.20 o 
   0   8   9        1.53        1.77      0.39 o 
   1   8   9       15.38       12.61      0.76 o 
   2   8   9       86.29       88.50      2.77 o 
  -9   9   9       15.06       12.22      0.73 o 
  -8   9   9        3.58        1.91      0.28 o 
  -7   9   9        2.38        3.12      0.54 o 
  -6   9   9       23.00       18.60      0.81 o 
  -5   9   9        9.68        7.23      0.61 o 
  -4   9   9       11.42       11.70      0.57 o 
  -3   9   9       23.62       21.58      0.89 o 
  -2   9   9        1.75        1.33      0.44 o 
  -1   9   9       16.14       20.18      1.05 o 
   0   9   9       31.10       28.49      0.95 o 
   1   9   9        0.00       -0.06      1.09 o 
  -7  10   9       97.92      103.59      3.10 o 
  -6  10   9       54.37       53.68      2.49 o 
  -5  10   9       28.15       26.30      0.88 o 
  -4  10   9        9.76       13.29      1.64 o 
  -3  10   9       11.20        7.72      1.16 o 
  -2  10   9       31.41       32.88      2.31 o 
 -14   0  10        0.65        0.14      0.36 o 
 -13   0  10       69.32       70.67      2.00 o 
 -12   0  10       13.57       14.31      0.68 o 
 -11   0  10        4.80        6.54      0.60 o 
 -10   0  10      284.16      268.93      5.44 o 
  -9   0  10       73.65       73.69      2.21 o 
  -8   0  10      158.04      145.44      5.48 o 
  -7   0  10       22.90       27.12      1.59 o 
  -6   0  10      160.79      151.08      5.02 o 
  -5   0  10     1652.78     1487.12     50.26 o 
  -4   0  10       44.30       49.12      3.07 o 
  -3   0  10      712.61      621.90     13.81 o 
  -2   0  10      217.57      203.12      6.24 o 
  -1   0  10      149.40      126.31      3.11 o 
   0   0  10       33.81       42.35      2.61 o 
   1   0  10      569.71      552.15     17.06 o 
   2   0  10       29.36       27.14      2.08 o 
   3   0  10      184.25      191.54      6.54 o 
   4   0  10       52.24       51.57      1.61 o 
   5   0  10        8.17       10.88      0.96 o 
 -14   1  10        0.08        0.15      0.28 o 
 -13   1  10       10.00       10.42      0.42 o 
 -12   1  10        3.38        2.62      0.29 o 
 -11   1  10        0.04       -0.24      0.24 o 
 -10   1  10       76.16       75.05      1.30 o 
  -9   1  10        8.00        8.98      0.53 o 
  -8   1  10       46.50       45.69      1.10 o 
  -7   1  10       76.20       61.12      1.85 o 
  -6   1  10       16.66       16.98      1.26 o 
  -5   1  10       41.63       36.98      2.62 o 
  -4   1  10      215.47      209.95      6.03 o 
  -3   1  10       40.97       37.57      1.35 o 
  -2   1  10      229.04      211.45      4.88 o 
  -1   1  10       55.76       55.39      1.81 o 
   0   1  10       52.45       55.91      2.10 o 
   1   1  10       72.58       79.46      1.85 o 
   2   1  10       53.30       56.10      1.68 o 
   3   1  10       11.42       11.17      0.74 o 
   4   1  10        0.99        1.94      0.29 o 
   5   1  10        2.09        1.71      0.28 o 
 -14   2  10        0.47        0.16      0.25 o 
 -13   2  10       14.51       15.76      0.51 o 
 -12   2  10       25.26       28.33      0.80 o 
 -11   2  10        0.81        0.62      0.27 o 
 -10   2  10       73.12       71.95      1.67 o 
  -9   2  10        0.06        0.31      0.41 o 
  -8   2  10      238.32      229.44      3.97 o 
  -7   2  10      444.63      409.41      6.32 o 
  -6   2  10        2.82        4.73      1.99 o 
  -5   2  10      240.79      204.15      3.41 o 
  -4   2  10      155.78      152.97      2.69 o 
  -3   2  10      284.92      241.90      3.55 o 
  -2   2  10      626.46      611.66     10.18 o 
  -1   2  10     1351.15     1300.27     18.20 o 
   0   2  10       62.92       56.70      1.31 o 
   1   2  10      156.85      140.74      2.44 o 
   2   2  10       31.13       29.41      0.85 o 
   3   2  10        9.31        7.99      0.80 o 
   4   2  10        3.33        4.94      0.57 o 
   5   2  10        4.52        2.16      0.31 o 
 -13   3  10       28.85       30.55      0.97 o 
 -12   3  10        2.65        3.25      0.35 o 
 -11   3  10       25.30       26.04      0.94 o 
 -10   3  10        0.97        0.85      0.45 o 
  -9   3  10        0.84        0.93      0.33 o 
  -8   3  10       11.55       13.99      0.87 o 
  -7   3  10      537.65      530.29      7.47 o 
  -6   3  10       44.72       38.77      1.27 o 
  -5   3  10     1418.87     1335.15     21.43 o 
  -4   3  10      407.29      383.79      5.70 o 
  -3   3  10      335.78      320.68      4.84 o 
  -2   3  10       30.81       28.62      0.85 o 
  -1   3  10      138.74      143.20      2.45 o 
   0   3  10        3.80        4.24      0.40 o 
   1   3  10        6.56        2.79      0.47 o 
   2   3  10       15.06       18.63      0.80 o 
   3   3  10        8.58       12.18      1.17 o 
   4   3  10        0.30       -0.17      0.29 o 
   5   3  10        0.40        1.17      0.49 o 
 -13   4  10        2.14        1.25      0.27 o 
 -12   4  10       69.26       73.58      1.19 o 
 -11   4  10       17.02       17.16      0.68 o 
 -10   4  10       51.65       50.82      1.48 o 
  -9   4  10        7.79        6.32      0.68 o 
  -8   4  10       96.93       92.88      1.97 o 
  -7   4  10       12.48       15.10      0.62 o 
  -6   4  10     1429.47     1453.89     21.51 o 
  -5   4  10      716.72      698.83     10.00 o 
  -4   4  10       47.52       53.73      1.26 o 
  -3   4  10      532.05      531.55     10.64 o 
  -2   4  10       32.15       29.38      1.25 o 
  -1   4  10      224.44      217.44      5.46 o 
   0   4  10       44.29       46.41      2.02 o 
   1   4  10      117.00      112.49      2.32 o 
   2   4  10        3.17        2.96      0.37 o 
   3   4  10        5.77        7.58      0.52 o 
   4   4  10       13.33       13.68      2.41 o 
 -12   5  10        6.73        5.65      0.54 o 
 -11   5  10        0.12        0.00      0.29 o 
 -10   5  10      110.28      110.80      2.70 o 
  -9   5  10     1221.20     1237.37     25.22 o 
  -8   5  10      285.43      312.31      5.23 o 
  -7   5  10       44.41       45.00      1.55 o 
  -6   5  10        0.77        0.68      0.42 o 
  -5   5  10       19.05       14.28      1.21 o 
  -4   5  10        6.51       10.23      3.93 o 
  -3   5  10      419.52      408.55     13.66 o 
  -2   5  10      449.72      456.36      8.28 o 
  -1   5  10      136.73      154.30      2.58 o 
   0   5  10        2.23        1.67      0.46 o 
   1   5  10        6.88        3.42      0.55 o 
   2   5  10       55.24       64.38      1.54 o 
   3   5  10       31.38       37.41      0.96 o 
   4   5  10        0.00        1.14      0.53 o 
 -11   6  10        3.02        2.34      0.57 o 
 -10   6  10        8.52        9.03      0.67 o 
  -9   6  10       16.68       16.55      0.99 o 
  -8   6  10       68.36       70.65      1.63 o 
  -7   6  10      330.49      345.95      7.29 o 
  -6   6  10      142.91      149.55      3.52 o 
  -5   6  10      197.74      188.92      4.27 o 
  -4   6  10      631.09      653.69     13.21 o 
  -3   6  10      572.41      578.45     11.80 o 
  -2   6  10       17.44       17.24      2.26 o 
  -1   6  10       89.17       88.96      2.43 o 
   0   6  10        0.98        1.13      0.39 o 
   1   6  10        0.07        0.61      0.39 o 
   2   6  10       49.04       50.68      1.82 o 
   3   6  10       15.37       10.66      1.04 o 
 -10   7  10       45.00       40.60      3.25 o 
  -9   7  10      108.91      108.73      2.41 o 
  -8   7  10       33.05       31.06      1.80 o 
  -7   7  10      349.15      350.63      7.19 o 
  -6   7  10      117.39      119.18      2.79 o 
  -5   7  10       32.37       32.58      1.14 o 
  -4   7  10      162.24      166.99      3.74 o 
  -3   7  10        0.23        0.54      0.35 o 
  -2   7  10       33.32       33.32      1.10 o 
  -1   7  10      250.50      229.91      4.13 o 
   0   7  10      142.38      144.48      2.68 o 
   1   7  10       56.04       64.85      1.31 o 
   2   7  10        1.57        1.75      0.23 o 
  -9   8  10      107.93      118.60      3.14 o 
  -8   8  10       21.81       24.40      1.15 o 
  -7   8  10        8.34        7.69      0.70 o 
  -6   8  10        0.06        0.05      0.33 o 
  -5   8  10       20.91       18.57      1.03 o 
  -4   8  10       30.37       28.71      1.16 o 
  -3   8  10       15.62       14.72      0.83 o 
  -2   8  10       54.30       53.23      1.64 o 
  -1   8  10        0.73        0.47      0.64 o 
   0   8  10       40.22       34.20      1.34 o 
   1   8  10       50.55       42.58      1.15 o 
  -8   9  10        0.75        1.15      0.31 o 
  -7   9  10      140.10      151.24      8.14 o 
  -6   9  10       64.51       69.34      2.32 o 
  -5   9  10       62.44       58.92      2.73 o 
  -4   9  10       12.87       11.81      0.65 o 
  -3   9  10       57.12       49.23      2.60 o 
  -2   9  10       42.27       40.96      1.22 o 
  -1   9  10        4.09        4.05      0.38 o 
 -14   1  11        3.02        2.78      0.50 o 
 -13   1  11       50.06       48.67      1.07 o 
 -12   1  11        1.61        2.26      0.26 o 
 -11   1  11       37.54       41.09      1.35 o 
 -10   1  11      157.81      169.04      2.68 o 
  -9   1  11      100.82       86.40      1.60 o 
  -8   1  11      173.46      163.20      2.59 o 
  -7   1  11       42.45       33.30      1.20 o 
  -6   1  11        8.50        9.45      0.73 o 
  -5   1  11      399.70      339.18      7.43 o 
  -4   1  11       52.92       41.58      1.57 o 
  -3   1  11      619.56      586.55     12.23 o 
  -2   1  11       69.52       72.04      1.82 o 
  -1   1  11       62.89       57.14      1.54 o 
   0   1  11      219.55      222.57      4.41 o 
   1   1  11      212.30      214.63      4.21 o 
   2   1  11       41.34       56.17      1.56 o 
   3   1  11       29.35       28.83      1.15 o 
   4   1  11       25.38       31.32      0.80 o 
 -13   2  11       14.33       16.58      0.53 o 
 -12   2  11        4.60        5.16      0.40 o 
 -11   2  11        8.01        8.42      0.42 o 
 -10   2  11       35.46       34.39      1.05 o 
  -9   2  11        3.31        2.17      0.44 o 
  -8   2  11        0.09        0.21      0.45 o 
  -7   2  11        1.91        0.73      0.40 o 
  -6   2  11      125.91      121.37      2.58 o 
  -5   2  11      226.07      221.60      4.35 o 
  -4   2  11       22.20       21.47      0.79 o 
  -3   2  11      239.89      231.97      3.69 o 
  -2   2  11      379.56      383.25      5.76 o 
  -1   2  11      347.08      351.18      5.32 o 
   0   2  11       29.79       32.96      1.06 o 
   1   2  11        5.09        4.70      0.58 o 
   2   2  11       11.60       11.18      0.88 o 
   3   2  11       11.51       12.06      1.61 o 
   4   2  11        3.72        3.26      0.28 o 
 -13   3  11        4.57        5.10      0.37 o 
 -12   3  11        2.65        2.95      0.32 o 
 -11   3  11        9.32       11.22      0.98 o 
 -10   3  11       99.70      105.14      2.12 o 
  -9   3  11        2.91        2.38      0.49 o 
  -8   3  11        6.93        7.97      0.60 o 
  -7   3  11      314.70      287.76      4.14 o 
  -6   3  11       23.00       23.16      0.78 o 
  -5   3  11        1.10        1.64      0.43 o 
  -4   3  11      542.90      546.46      7.92 o 
  -3   3  11      329.37      305.28      4.65 o 
  -2   3  11        0.43        3.24      1.06 o 
  -1   3  11      340.55      331.08      6.10 o 
   0   3  11       21.41       20.03      0.86 o 
   1   3  11       24.92       21.97      0.80 o 
   2   3  11        2.47        2.06      0.69 o 
   3   3  11       19.56       13.99      0.67 o 
 -13   4  11       22.87       27.70      0.95 o 
 -12   4  11       20.40       21.35      0.64 o 
 -11   4  11       33.03       33.61      0.82 o 
 -10   4  11       13.56       12.65      0.65 o 
  -9   4  11       49.88       51.10      2.17 o 
  -8   4  11      111.47      109.74      1.93 o 
  -7   4  11      503.09      522.00      6.43 o 
  -6   4  11      220.91      221.20      3.05 o 
  -5   4  11       96.40       97.00      1.95 o 
  -4   4  11      226.72      222.17      4.00 o 
  -3   4  11        8.04        8.27      0.58 o 
  -2   4  11        3.89        5.11      0.50 o 
  -1   4  11        0.81        1.56      0.40 o 
   0   4  11      129.49      135.85      2.64 o 
   1   4  11       62.08       66.40      2.26 o 
   2   4  11        0.59        1.99      1.29 o 
   3   4  11        2.20        2.87      0.54 o 
 -12   5  11       54.36       51.80      1.65 o 
 -11   5  11       22.73       22.32      0.73 o 
 -10   5  11       23.06       24.71      1.55 o 
  -9   5  11        0.13        0.63      0.33 o 
  -8   5  11       36.67       32.14      1.91 o 
  -7   5  11        1.39        2.01      0.79 o 
  -6   5  11      300.44      317.03      6.82 o 
  -5   5  11      213.00      215.42      4.89 o 
  -4   5  11       17.21       19.74      1.05 o 
  -3   5  11        0.16        0.49      0.54 o 
  -2   5  11        0.20        0.31      0.37 o 
  -1   5  11      109.80      106.61      2.32 o 
   0   5  11       30.60       27.51      0.98 o 
   1   5  11       40.24       40.12      1.11 o 
   2   5  11        3.65        4.91      0.60 o 
 -11   6  11       14.47       14.67      0.88 o 
 -10   6  11       10.70        8.05      0.90 o 
  -9   6  11      264.26      265.12      4.84 o 
  -8   6  11       56.21       57.75      1.55 o 
  -7   6  11      131.70      132.62      2.88 o 
  -6   6  11       45.65       47.18      2.52 o 
  -5   6  11        8.29        8.67      0.76 o 
  -4   6  11       25.91       29.96      1.17 o 
  -3   6  11       17.40       17.95      1.81 o 
  -2   6  11       41.68       44.05      1.29 o 
  -1   6  11       26.75       28.85      0.96 o 
   0   6  11       45.83       54.01      1.33 o 
   1   6  11       37.72       45.37      1.11 o 
   2   6  11       17.94       19.07      0.71 o 
 -10   7  11        1.58        1.42      0.43 o 
  -9   7  11       28.94       29.73      1.25 o 
  -8   7  11        2.26        2.96      0.51 o 
  -7   7  11       21.51       22.17      0.90 o 
  -6   7  11        4.91        3.09      0.48 o 
  -5   7  11        3.16        3.41      0.40 o 
  -4   7  11       40.51       40.05      1.96 o 
  -3   7  11       47.63       49.77      1.81 o 
  -2   7  11      112.17      127.32      4.59 o 
  -1   7  11       48.49       44.33      1.10 o 
   0   7  11        0.46        0.29      0.34 o 
   1   7  11       42.16       36.39      2.83 o 
  -9   8  11      181.99      189.80      4.59 o 
  -8   8  11        6.77        5.90      0.58 o 
  -7   8  11       31.77       29.03      1.20 o 
  -6   8  11        3.02        2.81      0.44 o 
  -5   8  11       60.05       57.46      2.06 o 
  -4   8  11       82.94       82.25      2.70 o 
  -3   8  11        0.10       -0.14      0.28 o 
  -2   8  11       55.50       56.60      1.96 o 
  -1   8  11       17.07       17.66      0.83 o 
  -7   9  11       26.18       30.25      1.19 o 
  -6   9  11       69.42       70.11      2.26 o 
  -5   9  11        7.70        7.68      0.56 o 
  -4   9  11        5.43        4.37      0.42 o 
  -3   9  11        0.30        0.24      0.24 o 
 -13   0  12       10.92       11.86      1.02 o 
 -12   0  12       14.33        9.88      0.70 o 
 -11   0  12      186.23      197.78      3.99 o 
 -10   0  12        9.35       13.36      0.67 o 
  -9   0  12      275.04      280.46      4.67 o 
  -8   0  12     1026.68      962.41     14.43 o 
  -7   0  12      339.31      294.22      6.51 o 
  -6   0  12       36.53       27.48      1.19 o 
  -5   0  12      119.28      119.05      2.94 o 
  -4   0  12       28.70       28.12      2.02 o 
  -3   0  12      225.76      227.37      7.83 o 
  -2   0  12      225.45      223.43      7.69 o 
  -1   0  12        2.87        4.72      1.07 o 
   0   0  12        9.40        8.57      1.20 o 
   1   0  12       37.22       34.49      3.20 o 
   2   0  12       55.24       54.68      1.56 o 
   3   0  12      328.19      352.95     10.17 o 
 -13   1  12        1.54        1.39      0.25 o 
 -12   1  12       36.87       36.91      0.89 o 
 -11   1  12      125.38      122.69      1.90 o 
 -10   1  12      145.61      146.55      2.39 o 
  -9   1  12       87.61       82.72      1.78 o 
  -8   1  12       67.63       61.77      1.58 o 
  -7   1  12        1.25        0.65      0.40 o 
  -6   1  12        0.54        0.66      0.41 o 
  -5   1  12       98.66       87.90      2.04 o 
  -4   1  12       51.31       47.40      1.23 o 
  -3   1  12        0.65        0.96      0.47 o 
  -2   1  12      158.98      167.60      3.49 o 
  -1   1  12       98.12      103.06      2.42 o 
   0   1  12      285.03      297.59      5.46 o 
   1   1  12      235.53      252.30      4.57 o 
   2   1  12       32.42       37.50      1.25 o 
   3   1  12        0.06       -0.02      0.32 o 
 -13   2  12      216.93      225.36      4.10 o 
 -12   2  12       62.45       71.27      1.34 o 
 -11   2  12       29.07       28.99      1.32 o 
 -10   2  12       57.26       59.60      1.36 o 
  -9   2  12       20.97       22.74      0.87 o 
  -8   2  12       35.03       41.32      1.22 o 
  -7   2  12       52.86       56.11      1.47 o 
  -6   2  12      125.60      120.78      2.56 o 
  -5   2  12      189.28      168.03      3.31 o 
  -4   2  12      291.04      288.89      5.22 o 
  -3   2  12       86.61       95.61      2.11 o 
  -2   2  12       10.03       11.21      0.83 o 
  -1   2  12      132.56      135.29      2.34 o 
   0   2  12       21.58       20.17      1.34 o 
   1   2  12       93.30      107.71      2.82 o 
   2   2  12       94.36       95.68      2.36 o 
 -13   3  12        2.72        3.85      0.50 o 
 -12   3  12        2.43        1.78      0.25 o 
 -11   3  12        4.71        4.46      0.75 o 
 -10   3  12       56.16       56.37      1.39 o 
  -9   3  12       69.07       65.20      1.28 o 
  -8   3  12       53.49       56.43      1.38 o 
  -7   3  12       60.52       59.60      1.97 o 
  -6   3  12       37.79       40.15      1.03 o 
  -5   3  12      359.37      378.07      5.63 o 
  -4   3  12       92.12       90.42      1.70 o 
  -3   3  12       91.02       98.04      2.10 o 
  -2   3  12       35.53       32.08      1.04 o 
  -1   3  12      139.71      126.63      3.68 o 
   0   3  12       16.13       14.45      1.12 o 
   1   3  12        3.11        4.42      0.52 o 
   2   3  12       15.24       12.67      1.15 o 
 -12   4  12        0.06        0.25      0.21 o 
 -11   4  12       90.25       94.66      1.91 o 
 -10   4  12       66.27       68.44      1.57 o 
  -9   4  12       38.95       40.04      2.02 o 
  -8   4  12        1.69        3.13      1.46 o 
  -7   4  12        4.85        5.64      0.55 o 
  -6   4  12        9.06        8.91      0.97 o 
  -5   4  12        0.64        1.40      0.32 o 
  -4   4  12      113.14      118.60      2.83 o 
  -3   4  12       75.89       68.03      1.56 o 
  -2   4  12       79.01       71.90      1.60 o 
  -1   4  12        6.70        6.20      0.44 o 
   0   4  12       51.65       48.22      2.35 o 
   1   4  12       41.26       40.51      1.38 o 
   2   4  12        0.82        1.13      0.44 o 
 -12   5  12       21.29       21.30      1.08 o 
 -11   5  12       19.86       24.23      0.72 o 
 -10   5  12        0.99        1.64      0.44 o 
  -9   5  12        8.48        8.27      0.54 o 
  -8   5  12        1.90        2.71      0.38 o 
  -7   5  12       93.74       93.21      1.99 o 
  -6   5  12        8.38        7.56      0.58 o 
  -5   5  12       30.41       33.15      1.07 o 
  -4   5  12       43.46       40.55      1.80 o 
  -3   5  12        0.40        1.38      0.37 o 
  -2   5  12       23.56       24.84      0.99 o 
  -1   5  12        8.90       11.30      1.51 o 
   0   5  12        3.49        3.59      0.37 o 
   1   5  12        2.75        1.70      0.33 o 
 -11   6  12       33.31       36.39      1.60 o 
 -10   6  12       11.94       14.17      1.13 o 
  -9   6  12        1.85        3.09      0.34 o 
  -8   6  12        2.18        0.94      0.29 o 
  -7   6  12        4.54        5.95      0.53 o 
  -6   6  12        1.12        2.34      0.41 o 
  -5   6  12        0.10        0.63      0.49 o 
  -4   6  12        0.50        1.03      0.31 o 
  -3   6  12       10.53       13.38      0.88 o 
  -2   6  12        2.38        2.26      0.34 o 
  -1   6  12        0.13        0.12      0.25 o 
   0   6  12        1.02        0.29      0.22 o 
  -9   7  12       82.62       82.95      2.68 o 
  -8   7  12        1.09        1.08      0.36 o 
  -7   7  12       72.55       70.93      2.23 o 
  -6   7  12       21.42       24.53      1.01 o 
  -5   7  12        5.81        5.26      0.59 o 
  -4   7  12       35.39       31.66      1.13 o 
  -3   7  12        0.11        0.58      0.23 o 
  -2   7  12       30.36       28.55      0.76 o 
  -1   7  12       13.78       14.17      1.54 o 
  -8   8  12        6.04        6.94      0.57 o 
  -7   8  12        5.24        5.54      0.54 o 
  -6   8  12        4.74        3.71      0.47 o 
  -5   8  12        1.14        0.51      0.30 o 
  -4   8  12        9.06        7.91      0.59 o 
  -3   8  12        0.28       -0.07      0.42 o 
 -13   1  13       45.34       44.45      1.30 o 
 -12   1  13        8.07        6.48      0.50 o 
 -11   1  13      195.28      194.00      2.90 o 
 -10   1  13       39.80       51.71      1.06 o 
  -9   1  13       70.74       63.75      1.31 o 
  -8   1  13       53.27       58.79      1.35 o 
  -7   1  13      109.61      108.86      2.07 o 
  -6   1  13      335.49      325.88      5.06 o 
  -5   1  13       73.84       66.70      1.42 o 
  -4   1  13       12.58        7.80      0.68 o 
  -3   1  13       24.07       24.66      1.34 o 
  -2   1  13       63.92       58.34      1.57 o 
  -1   1  13        0.43       -0.06      0.36 o 
   0   1  13       19.64       26.30      1.12 o 
   1   1  13       20.27       23.78      1.73 o 
 -13   2  13        2.73        3.04      0.40 o 
 -12   2  13        0.15        0.34      0.26 o 
 -11   2  13        7.48        8.73      0.74 o 
 -10   2  13       11.43       11.40      0.79 o 
  -9   2  13       17.57       14.60      0.69 o 
  -8   2  13        0.84        4.38      1.37 o 
  -7   2  13        3.02        2.05      0.41 o 
  -6   2  13        0.53        0.54      0.35 o 
  -5   2  13       15.13       18.00      0.80 o 
  -4   2  13       83.99       87.10      1.90 o 
  -3   2  13      316.97      318.81      4.86 o 
  -2   2  13      112.75      120.64      3.18 o 
  -1   2  13       26.15       26.32      1.57 o 
   0   2  13        0.13        0.10      0.37 o 
   1   2  13       10.04        6.99      0.63 o 
 -12   3  13        3.12        4.97      0.29 o 
 -11   3  13       78.64       80.07      1.71 o 
 -10   3  13       24.43       28.80      0.88 o 
  -9   3  13       57.41       54.90      1.35 o 
  -8   3  13       62.08       67.95      1.48 o 
  -7   3  13        0.22        0.81      0.34 o 
  -6   3  13        0.45        2.15      1.14 o 
  -5   3  13       19.99       20.18      1.00 o 
  -4   3  13      140.68      140.35      3.16 o 
  -3   3  13       33.39       29.41      1.20 o 
  -2   3  13        4.77        5.88      0.48 o 
  -1   3  13       31.69       33.92      1.24 o 
   0   3  13       51.99       45.55      1.56 o 
   1   3  13        0.08        1.30      0.50 o 
 -12   4  13        0.16        1.22      0.24 o 
 -11   4  13        1.07        1.39      0.37 o 
 -10   4  13       31.63       35.47      1.22 o 
  -9   4  13       11.65       13.33      1.16 o 
  -8   4  13       52.21       52.45      1.72 o 
  -7   4  13      104.79      100.11      2.15 o 
  -6   4  13        3.35        2.92      0.42 o 
  -5   4  13       15.47       14.21      1.75 o 
  -4   4  13        2.61        2.24      0.37 o 
  -3   4  13        3.11        4.32      1.29 o 
  -2   4  13        0.17        0.23      0.31 o 
  -1   4  13       22.71       22.66      1.96 o 
   0   4  13        4.31        4.06      1.11 o 
 -11   5  13       11.80       15.86      0.93 o 
 -10   5  13        0.50        0.40      0.33 o 
  -9   5  13       84.23       92.24      3.52 o 
  -8   5  13       37.53       43.86      1.12 o 
  -7   5  13        1.28        1.59      0.85 o 
  -6   5  13       43.40       50.40      2.23 o 
  -5   5  13       10.34       10.47      0.71 o 
  -4   5  13       14.85       15.74      1.44 o 
  -3   5  13        1.68        2.17      0.35 o 
  -2   5  13        6.13        6.47      0.52 o 
  -1   5  13        1.14        1.32      0.52 o 
 -10   6  13        8.18        7.71      0.78 o 
  -9   6  13       62.14       57.21      2.20 o 
  -8   6  13        1.86        2.11      0.29 o 
  -7   6  13       74.17       72.62      1.55 o 
  -6   6  13        0.82        1.08      0.27 o 
  -5   6  13       33.77       39.42      1.03 o 
  -4   6  13        0.07        0.57      0.26 o 
  -3   6  13       13.90       12.92      0.63 o 
  -2   6  13        5.87        4.34      0.50 o 
  -8   7  13       13.44       14.13      2.21 o 
  -7   7  13        0.01        0.26      0.26 o 
  -6   7  13        5.91       10.01      1.16 o 
  -5   7  13        0.42        0.38      0.25 o 
  -4   7  13        0.02        0.16      0.24 o 
  -3   7  13        0.16        1.14      0.26 o 
 -12   0  14       10.58       12.56      0.98 o 
 -11   0  14       10.40       14.44      0.77 o 
 -10   0  14       43.07       37.78      2.34 o 
  -9   0  14      335.28      348.64      7.58 o 
  -8   0  14      411.26      437.69      9.36 o 
  -7   0  14        0.54       -0.18      0.50 o 
  -6   0  14      258.13      278.06      6.27 o 
  -5   0  14       23.57       21.34      1.18 o 
  -4   0  14       55.77       68.71      2.09 o 
  -3   0  14        2.24        2.91      0.54 o 
  -2   0  14       61.03       74.23      2.68 o 
  -1   0  14       12.33       10.16      0.59 o 
   0   0  14        0.11        0.45      0.48 o 
 -12   1  14       19.63       17.90      0.91 o 
 -11   1  14       17.34       12.81      0.46 o 
 -10   1  14        0.06        0.42      0.26 o 
  -9   1  14       19.69       21.44      0.75 o 
  -8   1  14       41.86       44.97      1.13 o 
  -7   1  14       97.69       97.79      2.21 o 
  -6   1  14       88.85       86.38      2.87 o 
  -5   1  14       82.04       84.38      2.00 o 
  -4   1  14        9.68       10.90      0.67 o 
  -3   1  14       11.04       13.52      0.69 o 
  -2   1  14        0.04        0.19      0.39 o 
  -1   1  14        5.43        4.43      0.50 o 
   0   1  14        5.39        5.78      0.60 o 
 -12   2  14        0.14        0.81      0.31 o 
 -11   2  14       83.20       86.84      1.71 o 
 -10   2  14       64.44       64.95      1.71 o 
  -9   2  14        6.56        9.11      0.59 o 
  -8   2  14       38.61       46.03      1.09 o 
  -7   2  14        7.71        9.96      0.54 o 
  -6   2  14       45.37       51.60      1.36 o 
  -5   2  14       58.03       58.34      1.43 o 
  -4   2  14      410.99      444.54      9.41 o 
  -3   2  14       89.21       95.28      2.53 o 
  -2   2  14       10.77       13.94      1.29 o 
  -1   2  14        1.45        1.04      0.41 o 
 -11   3  14        2.70        1.59      0.41 o 
 -10   3  14        0.79        1.33      0.34 o 
  -9   3  14        1.29        1.17      0.74 o 
  -8   3  14       84.47       83.08      2.96 o 
  -7   3  14      136.75      140.00      5.01 o 
  -6   3  14       37.37       41.40      1.22 o 
  -5   3  14       13.94       19.48      0.77 o 
  -4   3  14        4.85        7.34      0.71 o 
  -3   3  14        1.29        0.95      0.37 o 
  -2   3  14       22.22       22.00      1.59 o 
  -1   3  14       81.38       87.72      3.26 o 
 -11   4  14        3.14        4.45      0.55 o 
 -10   4  14        1.54        1.71      0.35 o 
  -9   4  14       56.76       68.75      1.88 o 
  -8   4  14       28.19       36.37      1.30 o 
  -7   4  14       33.69       34.91      1.30 o 
  -6   4  14      165.37      183.16      4.20 o 
  -5   4  14       50.53       51.40      2.07 o 
  -4   4  14        2.38        3.87      0.61 o 
  -3   4  14       24.09       23.26      1.64 o 
 -10   5  14       10.37        6.67      0.68 o 
  -9   5  14       41.08       37.07      1.39 o 
  -8   5  14        1.78        2.90      0.44 o 
  -7   5  14       14.01       14.87      0.83 o 
  -6   5  14       35.74       35.13      1.71 o 
  -5   5  14      104.37      108.04      2.84 o 
  -4   5  14        6.20        7.65      0.54 o 
  -3   5  14       19.09       21.70      1.77 o 
  -8   6  14        1.02        2.00      0.51 o 
  -7   6  14       11.00       11.87      0.63 o 
  -6   6  14       13.38       15.52      0.75 o 
  -5   6  14       16.02       16.81      0.91 o 
  -4   6  14       62.77       65.33      1.54 o 
 -11   1  15       45.39       52.54      1.32 o 
 -10   1  15       40.80       46.45      0.93 o 
  -9   1  15       56.04       70.09      1.33 o 
  -8   1  15       19.32       18.67      0.79 o 
  -7   1  15       77.50       91.63      1.76 o 
  -6   1  15      109.82      103.48      2.00 o 
  -5   1  15        1.46       -0.06      0.24 o 
  -4   1  15        1.55        2.09      0.36 o 
  -3   1  15        0.75        1.00      0.35 o 
  -2   1  15       10.46       10.97      0.69 o 
 -11   2  15        2.11        3.16      0.41 o 
 -10   2  15        3.33        2.53      0.45 o 
  -9   2  15       18.71       13.56      0.86 o 
  -8   2  15        2.53        1.61      0.35 o 
  -7   2  15        0.06        0.70      0.56 o 
  -6   2  15        1.66        1.93      0.41 o 
  -5   2  15       11.79       18.36      0.84 o 
  -4   2  15        0.84        0.22      0.32 o 
  -3   2  15       51.54       51.41      1.37 o 
 -10   3  15       36.54       30.61      1.58 o 
  -9   3  15        6.52        9.53      1.07 o 
  -8   3  15        1.47        0.78      0.70 o 
  -6   3  15        2.60        2.55      0.81 o 
  -5   3  15       13.48       13.06      1.28 o 
  -3   3  15        7.63        6.82      0.83 o 
  -9   4  15       28.12       30.18      1.43 o 
  -8   4  15        0.05        0.58      0.51 o 
  -7   4  15       71.30       79.63      3.04 o 
  -6   4  15       16.05       18.88      1.33 o 
  -5   4  15       23.67       29.03      1.60 o 
  -4   4  15        5.88        6.24      0.82 o 
  -9   0  16       31.25       28.06      0.84 o 
  -8   0  16       53.90       56.35      1.45 o 
  -7   0  16        1.90        2.46      0.56 o 
  -6   0  16        2.95        1.81      0.46 o 
  -5   0  16        0.90        0.96      0.41 o 
  -9   1  16       13.10       17.41      0.73 o 
  -8   1  16        3.99        4.96      0.51 o 
  -7   1  16        2.40        3.49      0.31 o 
  -6   1  16        0.60        0.47      0.24 o 
  -5   1  16        0.33        0.06      0.21 o 
  -8   2  16       24.75       28.33      1.48 o 
  -7   2  16        4.75        4.93      0.70 o 
  -6   2  16        0.84        0.54      0.49 o 
                                                 
